# Supplementary material for: BM-derived mesenchymal stem cell microvesicles protect enteric neural precursor cells and alleviate diabetes-associated enteric neuropathy
Source: J Clin Invest. 2026 Mar 16;136(6):e192437. doi: 10.1172/JCI192437 (PMC12987631; doi:10.1172/JCI192437)
Supplement: Supporting data values [file jci-136-192437-s029.xlsx]

## Sheet: Fig.1A
SEQN	Group	DIQ010	DIQ160	BHD050	BHQ060	Symptoms (1-constipation, 2-diarrhea, 3-no)
1	NC	2	2	5	3	3
2	NC	2	2	7	3	3
3	NC	2	2	7	5	3
4	NC	2	2	14	4	3
5	NC	2	2	7	4	3
6	NC	2	2	7	5	3
7	NC	2	2	7	4	3
8	NC	2	2	7	3	3
9	NC	2	2	2	1	1
10	NC	2	2	4	3	3
11	NC	2	2	7	1	1
12	NC	2	2	7	3	3
13	NC	2	2	3	4	3
14	NC	2	2	14	4	3
15	NC	2	2	7	4	3
16	NC	2	2	7	4	3
17	NC	2	2	7	5	3
18	NC	2	2	2	3	3
19	NC	2	2	7	3	3
20	NC	2	2	7	3	3
21	NC	2	2	3	3	3
22	NC	2	2	3	2	1
23	NC	2	2	7	4	3
24	NC	2	2	7	4	3
25	NC	2	2	7	7	2
26	NC	2	2	7	4	3
27	NC	2	2	14	4	3
28	NC	2	2	7	3	3
29	NC	2	2	21	3	3
30	NC	2	2	7	4	3
31	NC	2	2	7	3	3
32	NC	2	2	7	4	3
33	NC	2	2	14	4	3
34	NC	2	2	7	3	3
35	NC	2	2	7	3	3
36	NC	2	2	14	4	3
37	NC	2	2	7	4	3
38	NC	2	2	7	4	3
39	NC	2	2	7	4	3
40	NC	2	2	14	4	3
41	NC	2	2	4	4	3
42	NC	2	2	5	3	3
43	NC	2	2	7	3	3
44	NC	2	2	7	4	3
45	NC	2	2	7	4	3
46	NC	2	2	7	4	3
47	NC	2	2	7	4	3
48	NC	2	2	14	4	3
49	NC	2	2	3	2	1
50	NC	2	2	7	4	3
51	NC	2	2	7	3	3
52	NC	2	2	6	3	3
53	NC	2	2	14	3	3
54	NC	2	2	7	3	3
55	NC	2	2	14	4	3
56	NC	2	2	4	3	3
57	NC	2	2	7	3	3
58	NC	2	2	14	4	3
59	NC	2	2	7	4	3
60	NC	2	2	4	4	3
61	NC	2	2	2	5	3
62	NC	2	2	14	5	3
63	NC	2	2	7	4	3
64	NC	2	2	4	4	3
65	NC	2	2	14	3	3
66	NC	2	2	14	4	3
67	NC	2	2	7	5	3
68	NC	2	2	7	4	3
69	NC	2	2	3	2	1
70	NC	3	NA	4	6	2
71	NC	2	2	14	6	2
72	NC	2	2	7	3	3
73	NC	2	2	7	3	3
74	NC	2	2	9	7	2
75	NC	2	2	7	4	3
76	NC	2	2	14	4	3
77	NC	2	2	7	4	3
78	NC	2	2	7	4	3
79	NC	2	2	3	1	1
80	NC	2	2	4	3	3
81	NC	2	2	7	4	3
82	NC	2	2	7	4	3
83	NC	2	2	7	6	2
84	NC	2	2	7	3	3
85	NC	2	2	14	4	3
86	NC	2	2	14	4	3
87	NC	2	2	14	4	3
88	NC	2	2	14	4	3
89	NC	2	2	28	4	3
90	NC	2	2	14	4	3
91	NC	2	2	7	4	3
92	NC	2	2	7	4	3
93	NC	2	2	7	4	3
94	NC	2	2	14	4	3
95	NC	2	2	14	5	3
96	NC	2	2	7	4	3
97	NC	2	2	7	5	3
98	NC	2	2	7	4	3
99	NC	2	2	14	4	3
100	NC	2	2	7	3	3
101	NC	2	2	14	4	3
102	NC	2	2	3	3	3
103	NC	2	2	14	4	3
104	NC	3	NA	2	3	3
105	NC	2	2	3	3	3
106	NC	3	NA	21	4	3
107	NC	2	2	4	3	3
108	NC	2	2	7	3	3
109	NC	2	2	7	3	3
110	NC	2	2	7	4	3
111	NC	2	2	14	3	3
112	NC	2	2	5	3	3
113	NC	2	2	7	3	3
114	NC	2	2	7	4	3
115	NC	2	2	14	3	3
116	NC	2	2	7	3	3
117	NC	2	2	4	4	3
118	NC	2	2	7	3	3
119	NC	2	2	7	4	3
120	NC	2	2	14	3	3
121	NC	2	2	7	5	3
122	NC	2	2	14	4	3
123	NC	2	2	7	5	3
124	NC	2	2	7	4	3
125	NC	2	2	14	3	3
126	NC	2	2	6	4	3
127	NC	2	2	7	4	3
128	NC	2	2	14	3	3
129	NC	2	2	14	5	3
130	NC	2	2	7	4	3
131	NC	2	2	7	4	3
132	NC	2	2	14	5	3
133	NC	2	2	7	4	3
134	NC	2	2	14	4	3
135	NC	2	2	7	1	1
136	NC	2	2	7	4	3
137	NC	2	2	7	3	3
138	NC	2	2	4	4	3
139	NC	2	2	7	3	3
140	NC	2	2	28	7	2
141	NC	2	2	14	2	1
142	NC	2	2	1	3	3
143	NC	2	2	7	4	3
144	NC	2	2	7	6	2
145	NC	2	2	3	5	3
146	NC	2	2	7	4	3
147	NC	2	2	7	3	3
148	NC	2	2	3	3	3
149	NC	2	2	14	4	3
150	NC	2	2	21	2	1
151	NC	2	2	7	4	3
152	NC	2	2	7	4	3
153	NC	2	2	7	5	3
154	NC	2	2	7	4	3
155	NC	2	2	7	3	3
156	NC	2	2	7	3	3
157	NC	2	2	21	1	1
158	NC	2	2	14	3	3
159	NC	2	2	7	4	3
160	NC	2	2	7	1	1
161	NC	2	2	7	6	2
162	NC	2	2	14	3	3
163	NC	2	2	7	4	3
164	NC	2	2	7	4	3
165	NC	2	2	14	4	3
166	NC	2	2	7	3	3
167	NC	2	2	7	4	3
168	NC	2	2	14	4	3
169	NC	2	2	7	4	3
170	NC	2	2	14	5	3
171	NC	2	2	7	4	3
172	NC	2	2	3	4	3
173	NC	2	2	14	4	3
174	NC	9	2	7	2	1
175	NC	2	2	7	4	3
176	NC	2	2	7	4	3
177	NC	2	2	7	4	3
178	NC	2	2	7	5	3
179	NC	2	2	14	6	2
180	NC	2	2	7	4	3
181	NC	2	2	7	3	3
182	NC	2	2	7	3	3
183	NC	2	2	7	5	3
184	NC	2	2	7	4	3
185	NC	2	2	7	4	3
186	NC	2	2	4	4	3
187	NC	2	2	7	4	3
188	NC	2	2	14	4	3
189	NC	2	2	14	5	3
190	NC	2	2	14	4	3
191	NC	2	2	14	4	3
192	NC	2	2	7	2	1
193	NC	2	2	7	3	3
194	NC	2	2	14	5	3
195	NC	2	2	7	4	3
196	NC	2	2	7	1	1
197	NC	2	2	7	4	3
198	NC	2	2	7	4	3
199	NC	2	2	7	4	3
200	NC	2	2	7	6	2
201	NC	2	2	14	3	3
202	NC	2	2	14	4	3
203	NC	2	2	7	3	3
204	NC	2	2	7	1	1
205	NC	2	2	14	4	3
206	NC	2	2	4	3	3
207	NC	2	2	7	3	3
208	NC	2	2	14	4	3
209	NC	2	2	7	4	3
210	NC	2	2	7	3	3
211	NC	2	2	7	3	3
212	NC	2	2	14	4	3
213	NC	2	2	14	4	3
214	NC	2	2	7	4	3
215	NC	2	2	7	4	3
216	NC	2	2	7	4	3
217	NC	2	2	7	5	3
218	NC	2	2	2	2	1
219	NC	2	2	7	3	3
220	NC	2	2	7	3	3
221	NC	2	2	14	3	3
222	NC	2	2	14	4	3
223	NC	2	2	3	4	3
224	NC	2	2	21	3	3
225	NC	2	2	7	4	3
226	NC	2	2	14	6	2
227	NC	2	2	14	4	3
228	NC	2	2	21	4	3
229	NC	2	2	4	3	3
230	NC	2	2	3	4	3
231	NC	2	2	14	6	2
232	NC	2	2	7	4	3
233	NC	2	2	14	6	2
234	NC	2	2	3	4	3
235	NC	2	2	7	4	3
236	NC	2	2	14	4	3
237	NC	2	2	7	3	3
238	NC	2	2	14	6	2
239	NC	2	2	3	4	3
240	NC	2	2	21	4	3
241	NC	2	2	4	3	3
242	NC	2	2	7	3	3
243	NC	2	2	14	2	1
244	NC	2	2	14	3	3
245	NC	2	2	7	3	3
246	NC	2	2	2	2	1
247	NC	2	2	14	4	3
248	NC	2	2	7	4	3
249	NC	2	2	7	5	3
250	NC	2	2	7	4	3
251	NC	2	2	7	2	1
252	NC	2	2	7	3	3
253	NC	2	2	21	4	3
254	NC	2	2	7	3	3
255	NC	2	2	14	2	1
256	NC	2	2	28	6	2
257	NC	3	NA	14	4	3
258	NC	2	2	7	3	3
259	NC	2	2	21	4	3
260	NC	2	2	14	4	3
261	NC	2	2	7	4	3
262	NC	2	2	14	4	3
263	NC	2	2	7	4	3
264	NC	2	2	14	4	3
265	NC	2	2	14	4	3
266	NC	2	2	21	4	3
267	NC	2	2	14	3	3
268	NC	2	2	7	4	3
269	NC	3	NA	7	4	3
270	NC	2	2	7	3	3
271	NC	2	2	7	4	3
272	NC	2	2	7	4	3
273	NC	2	2	3	2	1
274	NC	2	2	7	2	1
275	NC	2	2	7	4	3
276	NC	2	2	3	2	1
277	NC	2	2	7	3	3
278	NC	2	2	5	3	3
279	NC	2	2	7	3	3
280	NC	2	2	14	5	3
281	NC	2	2	7	3	3
282	NC	2	2	4	3	3
283	NC	2	2	7	4	3
284	NC	2	2	7	4	3
285	NC	2	2	7	4	3
286	NC	2	2	4	3	3
287	NC	2	2	7	5	3
288	NC	2	2	14	4	3
289	NC	2	2	14	3	3
290	NC	2	2	21	4	3
291	NC	2	2	5	3	3
292	NC	2	2	21	5	3
293	NC	2	2	14	3	3
294	NC	2	2	7	3	3
295	NC	2	2	7	4	3
296	NC	2	2	5	3	3
297	NC	2	2	7	2	1
298	NC	2	2	5	6	2
299	NC	9	9	7	3	3
300	NC	2	2	7	3	3
301	NC	2	2	14	4	3
302	NC	2	2	7	4	3
303	NC	2	2	7	2	1
304	NC	2	2	7	4	3
305	NC	2	2	4	4	3
306	NC	2	2	5	3	3
307	NC	2	2	7	4	3
308	NC	2	2	7	3	3
309	NC	2	2	14	4	3
310	NC	2	2	14	4	3
311	NC	2	2	2	3	3
312	NC	2	2	21	4	3
313	NC	2	2	7	4	3
314	NC	2	2	7	3	3
315	NC	2	2	7	4	3
316	NC	2	2	28	5	3
317	NC	2	2	7	2	1
318	NC	2	2	14	3	3
319	NC	2	2	7	3	3
320	NC	2	2	14	4	3
321	NC	2	2	14	5	3
322	NC	2	2	7	4	3
323	NC	2	2	1	3	3
324	NC	2	2	3	4	3
325	NC	2	2	7	4	3
326	NC	2	2	14	3	3
327	NC	2	2	14	4	3
328	NC	2	2	4	3	3
329	NC	2	2	14	5	3
330	NC	2	2	7	4	3
331	NC	2	2	14	3	3
332	NC	2	2	14	3	3
333	NC	2	2	14	3	3
334	NC	2	9	7	3	3
335	NC	2	2	7	4	3
336	NC	2	2	14	3	3
337	NC	2	2	14	4	3
338	NC	2	2	7	4	3
339	NC	2	2	7	3	3
340	NC	2	2	14	4	3
341	NC	2	2	7	2	1
342	NC	2	2	7	3	3
343	NC	2	2	14	5	3
344	NC	2	2	7	3	3
345	NC	2	2	7	3	3
346	NC	2	2	3	4	3
347	NC	2	2	14	4	3
348	NC	2	2	7	4	3
349	NC	2	2	7	1	1
350	NC	2	2	2	5	3
351	NC	2	2	14	4	3
352	NC	2	2	3	3	3
353	NC	2	2	7	2	1
354	NC	2	2	7	4	3
355	NC	2	2	7	4	3
356	NC	2	2	7	4	3
357	NC	2	2	7	2	1
358	NC	2	2	14	4	3
359	NC	2	2	14	4	3
360	NC	2	2	2	1	1
361	NC	2	2	3	4	3
362	NC	2	2	7	4	3
363	NC	2	2	7	4	3
364	NC	2	2	7	4	3
365	NC	2	2	7	3	3
366	NC	2	2	7	4	3
367	NC	2	2	14	4	3
368	NC	2	2	7	3	3
369	NC	2	2	2	7	2
370	NC	2	2	3	3	3
371	NC	2	2	7	6	2
372	NC	2	2	7	3	3
373	NC	2	2	7	4	3
374	NC	2	2	7	4	3
375	NC	2	2	1	4	3
376	NC	2	2	14	4	3
377	NC	2	2	7	3	3
378	NC	2	2	14	3	3
379	NC	2	2	21	4	3
380	NC	2	2	7	4	3
381	NC	3	NA	7	4	3
382	NC	2	2	7	4	3
383	NC	2	2	7	4	3
384	NC	2	2	7	3	3
385	NC	2	2	7	2	1
386	NC	2	2	28	3	3
387	NC	2	2	1	3	3
388	NC	2	2	7	4	3
389	NC	2	2	7	3	3
390	NC	2	2	2	3	3
391	NC	2	2	14	6	2
392	NC	2	2	6	4	3
393	NC	2	2	7	4	3
394	NC	2	2	14	6	2
395	NC	2	2	7	4	3
396	NC	2	2	7	3	3
397	NC	2	2	4	3	3
398	NC	2	2	4	4	3
399	NC	2	2	7	4	3
400	NC	2	2	3	2	1
401	NC	2	2	7	5	3
402	NC	2	2	1	3	3
403	NC	2	2	7	4	3
404	NC	2	2	7	3	3
405	NC	2	2	14	3	3
406	NC	2	2	7	4	3
407	NC	2	2	14	3	3
408	NC	2	2	7	3	3
409	NC	2	2	7	3	3
410	NC	2	2	21	5	3
411	NC	2	2	14	4	3
412	NC	2	2	14	3	3
413	NC	2	2	7	4	3
414	NC	2	2	2	4	3
415	NC	2	2	7	4	3
416	NC	2	2	7	4	3
417	NC	2	2	21	3	3
418	NC	2	2	4	3	3
419	NC	2	2	21	5	3
420	NC	2	2	7	4	3
421	NC	2	2	7	3	3
422	NC	2	2	7	5	3
423	NC	2	2	14	4	3
424	NC	2	2	7	3	3
425	NC	2	2	14	4	3
426	NC	2	2	4	4	3
427	NC	2	2	7	4	3
428	NC	2	2	4	3	3
429	NC	2	2	7	3	3
430	NC	2	2	14	4	3
431	NC	2	2	4	3	3
432	NC	2	2	1	3	3
433	NC	2	2	14	3	3
434	NC	2	2	14	4	3
435	NC	2	2	4	5	3
436	NC	2	2	7	3	3
437	NC	2	2	7	3	3
438	NC	2	2	7	3	3
439	NC	2	2	14	4	3
440	NC	2	2	7	4	3
441	NC	2	2	7	4	3
442	NC	2	2	14	3	3
443	NC	2	2	7	4	3
444	NC	2	2	14	5	3
445	NC	2	2	7	4	3
446	NC	2	2	21	4	3
447	NC	2	2	7	7	2
448	NC	2	2	14	4	3
449	NC	2	2	7	5	3
450	NC	2	2	7	4	3
451	NC	2	2	7	3	3
452	NC	2	2	7	3	3
453	NC	2	2	14	1	1
454	NC	2	2	14	3	3
455	NC	2	2	7	3	3
456	NC	2	2	7	3	3
457	NC	2	2	14	3	3
458	NC	2	2	14	4	3
459	NC	2	2	14	3	3
460	NC	2	2	7	4	3
461	NC	2	2	14	3	3
462	NC	2	2	14	6	2
463	NC	2	2	14	3	3
464	NC	2	2	7	4	3
465	NC	2	2	7	1	1
466	NC	2	2	7	4	3
467	NC	2	2	4	3	3
468	NC	2	2	7	3	3
469	NC	2	2	7	1	1
470	NC	2	2	3	4	3
471	NC	2	2	7	4	3
472	NC	2	2	14	4	3
473	NC	2	2	14	4	3
474	NC	2	2	21	4	3
475	NC	2	2	14	4	3
476	NC	2	2	14	5	3
477	NC	2	2	7	3	3
478	NC	2	2	7	4	3
479	NC	2	2	7	4	3
480	NC	2	2	7	3	3
481	NC	2	2	1	2	1
482	NC	2	2	7	3	3
483	NC	2	2	7	4	3
484	NC	2	2	7	4	3
485	NC	2	2	7	4	3
486	NC	2	2	7	2	1
487	NC	2	2	14	4	3
488	NC	2	2	14	4	3
489	NC	2	2	1	4	3
490	NC	2	2	7	4	3
491	NC	2	2	7	3	3
492	NC	2	2	3	3	3
493	NC	2	2	7	5	3
494	NC	2	2	21	4	3
495	NC	2	2	7	4	3
496	NC	2	2	7	3	3
497	NC	2	2	7	4	3
498	NC	2	2	14	4	3
499	NC	2	2	2	4	3
500	NC	2	2	4	4	3
501	NC	2	2	14	6	2
502	NC	2	2	7	4	3
503	NC	2	2	7	4	3
504	NC	2	2	7	6	2
505	NC	2	2	42	5	3
506	NC	2	2	7	2	1
507	NC	2	2	7	4	3
508	NC	2	2	14	4	3
509	NC	2	2	7	4	3
510	NC	2	2	7	5	3
511	NC	2	2	7	4	3
512	NC	2	2	7	4	3
513	NC	2	2	7	4	3
514	NC	2	2	7	4	3
515	NC	2	2	7	4	3
516	NC	2	2	14	3	3
517	NC	2	2	14	4	3
518	NC	2	2	7	4	3
519	NC	2	2	7	3	3
520	NC	2	2	4	2	1
521	NC	2	2	14	2	1
522	NC	2	2	14	3	3
523	NC	2	2	7	3	3
524	NC	2	2	14	6	2
525	NC	2	2	7	3	3
526	NC	2	2	3	3	3
527	NC	2	2	21	6	2
528	NC	2	2	7	3	3
529	NC	2	2	7	3	3
530	NC	2	2	14	4	3
531	NC	2	2	7	1	1
532	NC	2	2	7	4	3
533	NC	2	2	7	4	3
534	NC	2	2	7	3	3
535	NC	2	2	14	3	3
536	NC	2	2	4	1	1
537	NC	2	2	7	4	3
538	NC	2	2	7	4	3
539	NC	2	2	7	4	3
540	NC	2	2	2	5	3
541	NC	2	2	7	4	3
542	NC	2	2	14	5	3
543	NC	2	2	14	4	3
544	NC	2	2	7	3	3
545	NC	2	2	7	3	3
546	NC	2	2	4	4	3
547	NC	2	2	4	3	3
548	NC	2	2	14	4	3
549	NC	2	2	7	4	3
550	NC	2	2	28	4	3
551	NC	2	2	7	4	3
552	NC	2	2	14	4	3
553	NC	2	2	7	4	3
554	NC	2	2	7	4	3
555	NC	2	2	21	3	3
556	NC	2	2	14	3	3
557	NC	2	2	7	3	3
558	NC	2	2	7	4	3
559	NC	2	2	3	4	3
560	NC	2	2	7	4	3
561	NC	2	2	14	3	3
562	NC	2	2	2	4	3
563	NC	2	2	14	4	3
564	NC	2	2	7	3	3
565	NC	2	2	7	3	3
566	NC	2	2	14	4	3
567	NC	2	2	7	3	3
568	NC	2	2	4	4	3
569	NC	2	2	7	5	3
570	NC	2	2	14	4	3
571	NC	2	2	35	4	3
572	NC	2	2	7	3	3
573	NC	2	2	4	4	3
574	NC	2	2	14	4	3
575	NC	2	2	7	4	3
576	NC	2	2	7	3	3
577	NC	2	2	14	4	3
578	NC	2	2	14	4	3
579	NC	2	2	14	7	2
580	NC	2	2	2	6	2
581	NC	2	2	7	5	3
582	NC	2	2	14	4	3
583	NC	2	2	7	4	3
584	NC	2	2	14	4	3
585	NC	9	9	7	7	2
586	NC	2	2	7	4	3
587	NC	2	2	7	4	3
588	NC	2	2	4	3	3
589	NC	2	2	14	3	3
590	NC	2	2	14	4	3
591	NC	2	2	2	3	3
592	NC	2	2	3	6	2
593	NC	2	2	3	3	3
594	NC	2	2	14	4	3
595	NC	2	2	4	5	3
596	NC	2	2	4	4	3
597	NC	2	2	14	3	3
598	NC	2	2	14	4	3
599	NC	2	2	7	4	3
600	NC	2	2	14	2	1
601	NC	2	2	7	4	3
602	NC	2	2	14	4	3
603	NC	2	2	14	2	1
604	NC	2	2	7	3	3
605	NC	2	2	7	3	3
606	NC	2	2	3	3	3
607	NC	2	2	7	4	3
608	NC	2	2	3	6	2
609	NC	2	2	7	4	3
610	NC	2	2	7	4	3
611	NC	2	2	3	4	3
612	NC	2	2	7	3	3
613	NC	2	2	14	5	3
614	NC	2	2	7	4	3
615	NC	2	2	14	4	3
616	NC	2	2	21	5	3
617	NC	2	2	4	4	3
618	NC	2	2	7	4	3
619	NC	2	2	7	2	1
620	NC	2	2	7	3	3
621	NC	2	2	14	4	3
622	NC	2	2	7	3	3
623	NC	2	2	14	4	3
624	NC	2	2	5	4	3
625	NC	2	2	4	2	1
626	NC	2	2	14	4	3
627	NC	2	2	7	4	3
628	NC	2	2	7	3	3
629	NC	2	2	7	4	3
630	NC	2	2	7	4	3
631	NC	2	2	7	6	2
632	NC	2	2	21	4	3
633	NC	2	2	7	4	3
634	NC	2	2	14	5	3
635	NC	2	2	7	4	3
636	NC	2	2	7	4	3
637	NC	2	2	7	4	3
638	NC	2	2	14	3	3
639	NC	2	2	7	4	3
640	NC	2	2	3	3	3
641	NC	2	2	21	7	2
642	NC	2	2	7	3	3
643	NC	2	2	3	6	2
644	NC	2	2	4	3	3
645	NC	2	2	7	4	3
646	NC	2	2	14	6	2
647	NC	2	2	14	4	3
648	NC	2	2	7	3	3
649	NC	2	2	14	4	3
650	NC	2	2	21	6	2
651	NC	2	2	14	4	3
652	NC	2	2	14	3	3
653	NC	2	2	7	3	3
654	NC	2	2	7	4	3
655	NC	2	2	4	4	3
656	NC	2	2	7	4	3
657	NC	2	2	2	4	3
658	NC	2	2	14	3	3
659	NC	2	2	14	4	3
660	NC	2	2	14	4	3
661	NC	2	2	14	3	3
662	NC	2	2	7	3	3
663	NC	2	2	7	5	3
664	NC	2	2	4	3	3
665	NC	2	2	14	2	1
666	NC	2	2	7	2	1
667	NC	2	2	14	4	3
668	NC	2	2	3	3	3
669	NC	2	2	4	2	1
670	NC	2	2	7	3	3
671	NC	2	2	7	4	3
672	NC	2	2	21	5	3
673	NC	2	2	7	6	2
674	NC	2	2	4	4	3
675	NC	2	2	4	4	3
676	NC	2	2	14	4	3
677	NC	2	2	7	5	3
678	NC	2	2	4	3	3
679	NC	2	2	7	4	3
680	NC	2	2	7	4	3
681	NC	2	2	7	4	3
682	NC	2	2	7	6	2
683	NC	2	2	7	2	1
684	NC	2	2	3	3	3
685	NC	2	2	14	1	1
686	NC	2	2	7	4	3
687	NC	2	2	7	4	3
688	NC	2	2	7	4	3
689	NC	2	2	7	4	3
690	NC	2	2	7	4	3
691	NC	2	2	14	4	3
692	NC	2	2	7	5	3
693	NC	2	2	14	4	3
694	NC	2	2	7	3	3
695	NC	2	2	5	5	3
696	NC	2	2	7	4	3
697	NC	2	2	7	4	3
698	NC	2	2	14	1	1
699	NC	2	2	21	4	3
700	NC	2	2	2	2	1
701	NC	2	2	7	3	3
702	NC	2	2	7	4	3
703	NC	2	2	14	4	3
704	NC	2	2	7	4	3
705	NC	2	2	7	3	3
706	NC	2	2	2	3	3
707	NC	2	2	7	6	2
708	NC	2	2	14	4	3
709	NC	2	2	7	4	3
710	NC	2	2	14	4	3
711	NC	2	2	7	4	3
712	NC	2	2	14	3	3
713	NC	2	2	14	6	2
714	NC	2	2	14	4	3
715	NC	2	2	1	6	2
716	NC	2	2	7	4	3
717	NC	2	2	14	5	3
718	NC	2	2	2	2	1
719	NC	2	2	7	6	2
720	NC	2	2	7	2	1
721	NC	2	2	4	4	3
722	NC	2	2	2	4	3
723	NC	2	2	7	4	3
724	NC	2	2	14	3	3
725	NC	2	2	3	5	3
726	NC	2	2	3	3	3
727	NC	2	2	7	5	3
728	NC	3	NA	7	3	3
729	NC	2	2	7	5	3
730	NC	2	2	14	3	3
731	NC	2	2	21	2	1
732	NC	2	2	7	3	3
733	NC	2	2	7	5	3
734	NC	2	2	21	3	3
735	NC	2	2	7	3	3
736	NC	2	2	7	3	3
737	NC	2	2	7	3	3
738	NC	2	2	14	4	3
739	NC	2	2	1	5	3
740	NC	2	2	7	4	3
741	NC	2	2	7	4	3
742	NC	2	2	4	3	3
743	NC	2	2	4	3	3
744	NC	2	2	14	3	3
745	NC	2	2	21	4	3
746	NC	2	2	7	4	3
747	NC	2	2	14	4	3
748	NC	2	2	7	3	3
749	NC	2	2	7	2	1
750	NC	2	2	7	4	3
751	NC	2	2	7	4	3
752	NC	2	2	14	3	3
753	NC	2	2	21	3	3
754	NC	2	2	7	5	3
755	NC	2	2	21	5	3
756	NC	2	2	7	4	3
757	NC	2	2	7	4	3
758	NC	2	2	7	4	3
759	NC	2	2	14	4	3
760	NC	2	2	21	3	3
761	NC	2	2	7	4	3
762	NC	2	2	7	1	1
763	NC	2	2	7	3	3
764	NC	2	2	21	4	3
765	NC	2	2	7	4	3
766	NC	2	2	5	6	2
767	NC	2	2	14	5	3
768	NC	2	2	7	4	3
769	NC	3	NA	14	6	2
770	NC	2	2	3	4	3
771	NC	2	2	7	3	3
772	NC	2	2	14	4	3
773	NC	3	NA	14	3	3
774	NC	2	2	7	4	3
775	NC	2	2	4	3	3
776	NC	2	2	7	4	3
777	NC	2	2	7	4	3
778	NC	2	2	7	3	3
779	NC	2	2	14	3	3
780	NC	2	2	14	4	3
781	NC	2	2	21	4	3
782	NC	2	2	14	6	2
783	NC	3	NA	7	4	3
784	NC	2	2	7	5	3
785	NC	2	2	3	5	3
786	NC	2	2	14	3	3
787	NC	2	2	7	6	2
788	NC	2	2	7	3	3
789	NC	2	2	4	5	3
790	NC	2	2	4	5	3
791	NC	2	2	5	3	3
792	NC	2	2	7	2	1
793	NC	2	2	7	6	2
794	NC	2	2	7	5	3
795	NC	2	2	7	3	3
796	NC	2	2	14	4	3
797	NC	2	2	14	3	3
798	NC	2	2	7	4	3
799	NC	2	2	4	3	3
800	NC	2	2	7	4	3
801	NC	2	2	7	2	1
802	NC	2	2	14	4	3
803	NC	2	2	7	4	3
804	NC	2	2	7	3	3
805	NC	2	2	7	4	3
806	NC	2	2	7	4	3
807	NC	2	2	14	3	3
808	NC	2	2	7	6	2
809	NC	2	2	7	6	2
810	NC	2	2	7	3	3
811	NC	2	2	7	4	3
812	NC	2	2	4	2	1
813	NC	2	2	7	4	3
814	NC	2	2	7	3	3
815	NC	2	2	7	4	3
816	NC	2	2	21	5	3
817	NC	2	2	14	4	3
818	NC	2	2	14	4	3
819	NC	2	2	14	5	3
820	NC	2	2	28	4	3
821	NC	2	2	14	4	3
822	NC	2	2	4	2	1
823	NC	2	2	7	4	3
824	NC	2	2	4	3	3
825	NC	2	2	3	4	3
826	NC	2	2	7	4	3
827	NC	2	2	14	4	3
828	NC	2	2	7	4	3
829	NC	2	2	1	4	3
830	NC	2	2	7	5	3
831	NC	2	2	7	4	3
832	NC	2	2	21	3	3
833	NC	2	2	14	4	3
834	NC	2	2	7	6	2
835	NC	2	2	7	4	3
836	NC	2	2	4	3	3
837	NC	2	2	14	4	3
838	NC	2	2	7	4	3
839	NC	2	2	7	4	3
840	NC	2	2	7	3	3
841	NC	2	2	21	4	3
842	NC	2	2	7	4	3
843	NC	2	2	7	3	3
844	NC	2	2	14	4	3
845	NC	2	2	7	4	3
846	NC	2	2	7	4	3
847	NC	2	2	4	3	3
848	NC	2	2	4	3	3
849	NC	3	NA	7	6	2
850	NC	2	2	21	3	3
851	NC	2	2	14	3	3
852	NC	2	2	21	4	3
853	NC	2	2	7	3	3
854	NC	2	2	2	4	3
855	NC	2	2	14	3	3
856	NC	2	2	7	3	3
857	NC	2	2	14	4	3
858	NC	2	2	7	4	3
859	NC	2	2	7	4	3
860	NC	2	2	14	5	3
861	NC	2	2	7	4	3
862	NC	2	2	14	4	3
863	NC	2	2	7	3	3
864	NC	2	2	7	2	1
865	NC	2	2	7	3	3
866	NC	2	2	14	4	3
867	NC	2	2	7	3	3
868	NC	2	2	3	3	3
869	NC	2	2	14	4	3
870	NC	2	2	14	4	3
871	NC	2	2	7	3	3
872	NC	2	2	14	4	3
873	NC	2	2	14	4	3
874	NC	2	2	7	4	3
875	NC	2	2	3	3	3
876	NC	2	2	7	3	3
877	NC	2	2	14	4	3
878	NC	2	2	5	2	1
879	NC	2	2	7	6	2
880	NC	2	2	7	4	3
881	NC	2	2	7	4	3
882	NC	2	2	7	4	3
883	NC	2	2	14	3	3
884	NC	2	2	7	6	2
885	NC	2	2	14	4	3
886	NC	2	2	14	4	3
887	NC	2	2	14	4	3
888	NC	2	2	7	4	3
889	NC	2	2	7	4	3
890	NC	3	NA	7	5	3
891	NC	2	2	14	4	3
892	NC	2	2	7	4	3
893	NC	2	2	7	4	3
894	NC	2	2	7	4	3
895	NC	2	2	14	3	3
896	NC	2	2	7	3	3
897	NC	2	2	14	4	3
898	NC	2	2	7	3	3
899	NC	2	2	14	4	3
900	NC	2	2	7	3	3
901	NC	2	2	14	4	3
902	NC	2	2	7	4	3
903	NC	2	2	7	3	3
904	NC	2	2	3	4	3
905	NC	2	2	21	3	3
906	NC	2	2	28	5	3
907	NC	2	2	5	3	3
908	NC	2	2	3	3	3
909	NC	2	2	7	5	3
910	NC	2	2	14	4	3
911	NC	2	2	3	2	1
912	NC	2	2	7	3	3
913	NC	2	2	7	5	3
914	NC	2	2	7	4	3
915	NC	2	2	7	4	3
916	NC	2	2	3	3	3
917	NC	2	2	7	4	3
918	NC	2	2	8	3	3
919	NC	3	NA	7	4	3
920	NC	2	2	14	4	3
921	NC	2	2	7	4	3
922	NC	2	2	7	4	3
923	NC	2	2	14	4	3
924	NC	2	2	7	2	1
925	NC	2	2	7	4	3
926	NC	2	2	7	4	3
927	NC	2	2	14	3	3
928	NC	2	2	14	3	3
929	NC	2	2	4	4	3
930	NC	2	2	7	4	3
931	NC	2	2	14	4	3
932	NC	2	2	7	3	3
933	NC	2	2	4	4	3
934	NC	2	2	4	4	3
935	NC	2	2	7	4	3
936	NC	2	2	7	4	3
937	NC	2	2	7	4	3
938	NC	2	2	7	4	3
939	NC	2	9	2	4	3
940	NC	2	2	7	3	3
941	NC	2	2	14	4	3
942	NC	2	2	14	4	3
943	NC	2	2	14	4	3
944	NC	2	2	7	2	1
945	NC	2	2	7	4	3
946	NC	2	2	14	3	3
947	NC	2	2	14	4	3
948	NC	3	NA	7	3	3
949	NC	2	2	21	4	3
950	NC	2	2	3	3	3
951	NC	2	2	4	3	3
952	NC	2	2	7	6	2
953	NC	2	2	14	4	3
954	NC	2	2	7	4	3
955	NC	2	2	1	4	3
956	NC	2	2	6	4	3
957	NC	2	2	7	4	3
958	NC	2	2	7	4	3
959	NC	2	2	21	4	3
960	NC	2	2	7	3	3
961	NC	2	2	7	4	3
962	NC	3	NA	7	4	3
963	NC	2	2	7	5	3
964	NC	2	2	21	3	3
965	NC	2	2	2	4	3
966	NC	2	2	7	4	3
967	NC	2	2	14	4	3
968	NC	2	2	4	3	3
969	NC	2	2	2	6	2
970	NC	2	2	7	4	3
971	NC	2	2	7	3	3
972	NC	2	2	1	3	3
973	NC	2	2	14	3	3
974	NC	2	2	7	3	3
975	NC	2	2	14	3	3
976	NC	2	2	7	4	3
977	NC	2	2	7	4	3
978	NC	2	2	1	4	3
979	NC	2	2	7	3	3
980	NC	2	2	7	3	3
981	NC	2	2	28	6	2
982	NC	2	2	5	3	3
983	NC	2	2	3	2	1
984	NC	2	2	7	4	3
985	NC	2	2	4	4	3
986	NC	2	2	7	2	1
987	NC	2	2	7	3	3
988	NC	2	2	7	5	3
989	NC	2	2	7	3	3
990	NC	2	2	3	3	3
991	NC	2	2	7	4	3
992	NC	2	2	4	5	3
993	NC	2	2	7	4	3
994	NC	2	2	7	3	3
995	NC	2	2	7	4	3
996	NC	2	2	7	4	3
997	NC	2	2	7	4	3
998	NC	2	2	14	4	3
999	NC	2	2	7	4	3
1000	NC	2	2	4	4	3
1001	NC	2	2	14	4	3
1002	NC	2	2	7	4	3
1003	NC	2	2	5	3	3
1004	NC	2	2	2	4	3
1005	NC	2	2	7	3	3
1006	NC	2	2	7	3	3
1007	NC	2	2	7	4	3
1008	NC	2	2	14	4	3
1009	NC	2	2	7	4	3
1010	NC	2	2	7	3	3
1011	NC	2	2	7	5	3
1012	NC	2	2	7	4	3
1013	NC	2	2	14	4	3
1014	NC	2	2	7	4	3
1015	NC	2	2	7	4	3
1016	NC	2	2	14	3	3
1017	NC	2	2	7	3	3
1018	NC	2	2	14	3	3
1019	NC	2	2	7	4	3
1020	NC	2	2	14	3	3
1021	NC	2	2	7	4	3
1022	NC	2	2	7	4	3
1023	NC	2	2	14	4	3
1024	NC	2	2	7	3	3
1025	NC	2	2	2	4	3
1026	NC	2	2	7	4	3
1027	NC	2	2	3	4	3
1028	NC	2	2	7	3	3
1029	NC	2	2	7	6	2
1030	NC	2	2	7	4	3
1031	NC	2	2	7	4	3
1032	NC	2	2	14	3	3
1033	NC	2	2	7	3	3
1034	NC	2	2	7	4	3
1035	NC	2	2	14	4	3
1036	NC	2	2	7	4	3
1037	NC	2	2	7	4	3
1038	NC	2	2	5	3	3
1039	NC	2	2	14	4	3
1040	NC	2	2	3	3	3
1041	NC	2	2	7	4	3
1042	NC	2	2	7	4	3
1043	NC	2	2	3	4	3
1044	NC	2	2	7	4	3
1045	NC	2	2	7	2	1
1046	NC	2	2	4	3	3
1047	NC	2	2	4	3	3
1048	NC	2	2	2	4	3
1049	NC	2	2	4	3	3
1050	NC	2	2	7	4	3
1051	NC	2	2	14	4	3
1052	NC	2	2	3	3	3
1053	NC	2	2	7	4	3
1054	NC	2	2	4	3	3
1055	NC	2	2	7	4	3
1056	NC	2	2	14	4	3
1057	NC	2	2	21	3	3
1058	NC	2	2	7	4	3
1059	NC	2	2	4	3	3
1060	NC	2	2	3	3	3
1061	NC	2	2	14	3	3
1062	NC	2	2	7	4	3
1063	NC	2	2	14	6	2
1064	NC	2	2	14	4	3
1065	NC	2	2	3	3	3
1066	NC	2	2	2	5	3
1067	NC	2	2	7	4	3
1068	NC	2	2	7	6	2
1069	NC	2	2	5	3	3
1070	NC	2	2	14	4	3
1071	NC	2	2	21	3	3
1072	NC	2	2	7	5	3
1073	NC	2	2	7	4	3
1074	NC	2	2	7	5	3
1075	NC	2	2	14	5	3
1076	NC	2	2	7	4	3
1077	NC	2	2	7	4	3
1078	NC	2	2	14	3	3
1079	NC	2	2	14	4	3
1080	NC	2	2	14	4	3
1081	NC	2	2	7	4	3
1082	NC	2	2	7	4	3
1083	NC	2	2	7	3	3
1084	NC	2	2	7	4	3
1085	NC	2	2	4	5	3
1086	NC	2	2	7	3	3
1087	NC	2	2	7	2	1
1088	NC	2	2	14	4	3
1089	NC	2	2	7	3	3
1090	NC	2	2	7	4	3
1091	NC	2	2	7	3	3
1092	NC	2	2	14	3	3
1093	NC	2	2	7	4	3
1094	NC	2	2	7	3	3
1095	NC	2	2	7	4	3
1096	NC	2	2	7	4	3
1097	NC	2	9	7	4	3
1098	NC	2	2	7	5	3
1099	NC	2	2	4	3	3
1100	NC	2	2	21	4	3
1101	NC	2	2	14	4	3
1102	NC	2	2	7	4	3
1103	NC	2	2	2	1	1
1104	NC	2	2	7	4	3
1105	NC	2	2	7	3	3
1106	NC	2	2	7	4	3
1107	NC	2	2	7	3	3
1108	NC	2	2	7	5	3
1109	NC	2	2	5	4	3
1110	NC	2	2	7	2	1
1111	NC	2	2	7	4	3
1112	NC	2	2	7	6	2
1113	NC	2	2	7	4	3
1114	NC	2	2	7	4	3
1115	NC	2	2	28	4	3
1116	NC	2	2	7	4	3
1117	NC	2	2	14	4	3
1118	NC	2	2	3	3	3
1119	NC	2	2	7	4	3
1120	NC	2	2	14	2	1
1121	NC	2	2	7	4	3
1122	NC	2	2	7	4	3
1123	NC	2	2	7	4	3
1124	NC	2	2	7	4	3
1125	NC	2	2	7	4	3
1126	NC	2	2	7	4	3
1127	NC	2	2	7	4	3
1128	NC	2	2	14	4	3
1129	NC	2	2	7	4	3
1130	NC	2	2	7	3	3
1131	NC	2	2	14	4	3
1132	NC	2	2	2	1	1
1133	NC	2	2	3	3	3
1134	NC	2	2	7	3	3
1135	NC	2	2	7	5	3
1136	NC	2	2	7	4	3
1137	NC	2	2	14	4	3
1138	NC	2	2	3	2	1
1139	NC	2	2	7	4	3
1140	NC	2	2	7	4	3
1141	NC	2	2	7	3	3
1142	NC	2	2	7	6	2
1143	NC	2	2	14	4	3
1144	NC	2	2	14	3	3
1145	NC	2	2	14	4	3
1146	NC	2	2	14	6	2
1147	NC	2	2	14	3	3
1148	NC	2	2	2	5	3
1149	NC	2	2	5	3	3
1150	NC	2	2	14	4	3
1151	NC	2	2	2	4	3
1152	NC	2	2	7	4	3
1153	NC	2	2	7	4	3
1154	NC	2	2	7	4	3
1155	NC	2	2	7	4	3
1156	NC	2	2	7	4	3
1157	NC	2	2	4	4	3
1158	NC	2	2	7	4	3
1159	NC	2	2	14	3	3
1160	NC	2	2	3	4	3
1161	NC	2	2	4	6	2
1162	NC	2	2	7	2	1
1163	NC	2	2	7	3	3
1164	NC	2	2	7	4	3
1165	NC	2	2	3	4	3
1166	NC	2	2	7	4	3
1167	NC	2	2	4	3	3
1168	NC	2	2	14	4	3
1169	NC	2	2	7	2	1
1170	NC	2	2	7	5	3
1171	NC	2	2	14	2	1
1172	NC	2	2	7	5	3
1173	NC	2	2	7	3	3
1174	NC	2	2	7	4	3
1175	NC	2	2	7	4	3
1176	NC	2	2	14	4	3
1177	NC	2	2	21	3	3
1178	NC	2	2	7	4	3
1179	NC	2	2	7	4	3
1180	NC	2	2	21	4	3
1181	NC	2	2	7	3	3
1182	NC	2	2	7	3	3
1183	NC	2	2	3	3	3
1184	NC	2	2	14	4	3
1185	NC	2	2	14	4	3
1186	NC	2	2	7	4	3
1187	NC	2	2	7	6	2
1188	NC	2	2	14	4	3
1189	NC	2	2	7	3	3
1190	NC	2	2	14	3	3
1191	NC	2	2	7	4	3
1192	NC	2	2	7	4	3
1193	NC	2	2	7	3	3
1194	NC	2	2	7	3	3
1195	NC	2	2	21	6	2
1196	NC	2	2	7	3	3
1197	NC	2	2	3	4	3
1198	NC	2	2	4	4	3
1199	NC	2	2	7	4	3
1200	NC	2	2	7	3	3
1201	NC	2	2	35	5	3
1202	NC	3	NA	21	7	2
1203	NC	2	2	14	3	3
1204	NC	2	2	7	4	3
1205	NC	2	2	7	4	3
1206	NC	2	2	5	5	3
1207	NC	2	2	7	4	3
1208	NC	2	2	6	3	3
1209	NC	2	2	7	3	3
1210	NC	2	2	14	4	3
1211	NC	2	2	7	4	3
1212	NC	2	2	14	4	3
1213	NC	2	2	14	4	3
1214	NC	2	2	7	3	3
1215	NC	2	2	7	3	3
1216	NC	2	2	14	4	3
1217	NC	2	2	7	4	3
1218	NC	2	2	7	4	3
1219	NC	2	2	7	4	3
1220	NC	2	2	7	4	3
1221	NC	2	2	7	3	3
1222	NC	2	2	14	4	3
1223	NC	2	2	4	4	3
1224	NC	2	2	7	6	2
1225	NC	3	NA	3	4	3
1226	NC	2	2	7	4	3
1227	NC	2	2	7	4	3
1228	NC	2	2	7	3	3
1229	NC	2	2	7	4	3
1230	NC	2	2	7	5	3
1231	NC	2	2	21	4	3
1232	NC	2	2	7	2	1
1233	NC	2	2	7	4	3
1234	NC	2	2	2	4	3
1235	NC	2	2	7	3	3
1236	NC	2	2	14	3	3
1237	NC	2	2	14	4	3
1238	NC	2	2	7	5	3
1239	NC	2	2	7	1	1
1240	NC	2	2	4	4	3
1241	NC	2	2	7	3	3
1242	NC	2	2	6	3	3
1243	NC	2	2	2	3	3
1244	NC	2	2	7	4	3
1245	NC	2	2	7	4	3
1246	NC	2	2	7	4	3
1247	NC	2	2	7	4	3
1248	NC	2	2	14	4	3
1249	NC	2	2	7	3	3
1250	NC	2	2	14	4	3
1251	NC	2	2	7	4	3
1252	NC	2	2	7	3	3
1253	NC	2	2	4	4	3
1254	NC	2	2	7	3	3
1255	NC	2	2	7	4	3
1256	NC	2	2	7	4	3
1257	NC	2	2	4	4	3
1258	NC	2	2	14	4	3
1259	NC	2	2	7	3	3
1260	NC	2	2	14	2	1
1261	NC	2	2	14	3	3
1262	NC	2	2	7	6	2
1263	NC	2	2	7	4	3
1264	NC	2	2	14	4	3
1265	NC	2	2	14	4	3
1266	NC	2	2	7	4	3
1267	NC	2	2	7	3	3
1268	NC	2	2	7	3	3
1269	NC	2	2	7	4	3
1270	NC	2	2	14	1	1
1271	NC	2	2	2	4	3
1272	NC	2	2	7	3	3
1273	NC	2	2	7	3	3
1274	NC	2	2	7	4	3
1275	NC	2	2	21	4	3
1276	NC	2	2	7	3	3
1277	NC	2	2	7	5	3
1278	NC	2	2	14	6	2
1279	NC	2	2	7	5	3
1280	NC	2	2	14	4	3
1281	NC	2	2	3	2	1
1282	NC	2	2	2	4	3
1283	NC	2	2	5	4	3
1284	NC	2	2	14	3	3
1285	NC	2	2	7	3	3
1286	NC	2	2	7	6	2
1287	NC	2	2	7	5	3
1288	NC	2	2	5	1	1
1289	NC	2	2	14	4	3
1290	NC	2	2	4	4	3
1291	NC	2	2	14	4	3
1292	NC	2	2	7	4	3
1293	NC	2	2	3	3	3
1294	NC	2	2	7	4	3
1295	NC	2	2	7	3	3
1296	NC	2	2	7	3	3
1297	NC	2	2	14	3	3
1298	NC	2	2	7	3	3
1299	NC	2	2	14	5	3
1300	NC	2	2	21	4	3
1301	NC	2	2	3	3	3
1302	NC	2	2	7	4	3
1303	NC	2	2	7	4	3
1304	NC	2	2	7	3	3
1305	NC	2	2	1	4	3
1306	NC	2	2	7	4	3
1307	NC	2	2	3	3	3
1308	NC	2	2	14	4	3
1309	NC	2	2	14	5	3
1310	NC	2	2	7	4	3
1311	NC	2	2	7	3	3
1312	NC	2	2	4	4	3
1313	NC	2	2	14	4	3
1314	NC	2	2	14	4	3
1315	NC	2	2	7	4	3
1316	NC	2	2	28	6	2
1317	NC	2	2	21	4	3
1318	NC	2	2	7	4	3
1319	NC	2	2	7	4	3
1320	NC	2	2	7	3	3
1321	NC	2	2	21	4	3
1322	NC	2	2	5	4	3
1323	NC	2	2	3	2	1
1324	NC	2	2	14	4	3
1325	NC	2	2	7	4	3
1326	NC	2	2	7	6	2
1327	NC	2	2	21	5	3
1328	NC	2	2	7	4	3
1329	NC	2	2	3	3	3
1330	NC	2	2	7	3	3
1331	NC	2	2	14	4	3
1332	NC	2	2	7	4	3
1333	NC	2	2	7	3	3
1334	NC	2	2	7	2	1
1335	NC	2	2	7	4	3
1336	NC	2	2	14	4	3
1337	NC	2	2	14	3	3
1338	NC	2	2	7	3	3
1339	NC	2	2	14	5	3
1340	NC	2	2	3	4	3
1341	NC	2	2	21	3	3
1342	NC	2	2	21	6	2
1343	NC	2	2	21	3	3
1344	NC	2	2	14	3	3
1345	NC	2	2	14	3	3
1346	NC	2	2	7	4	3
1347	NC	2	2	3	5	3
1348	NC	2	2	14	3	3
1349	NC	2	2	4	3	3
1350	NC	2	2	7	3	3
1351	NC	2	2	7	4	3
1352	NC	2	2	7	2	1
1353	NC	2	2	14	4	3
1354	NC	2	2	7	4	3
1355	NC	2	2	2	3	3
1356	NC	2	2	7	2	1
1357	NC	2	2	14	4	3
1358	NC	2	2	4	4	3
1359	NC	2	2	14	5	3
1360	NC	2	2	28	3	3
1361	NC	2	2	7	5	3
1362	NC	2	2	7	3	3
1363	NC	2	2	14	4	3
1364	NC	2	2	7	4	3
1365	NC	2	2	7	3	3
1366	NC	2	2	14	3	3
1367	NC	2	2	3	4	3
1368	NC	2	2	14	3	3
1369	NC	2	2	14	3	3
1370	NC	2	2	7	2	1
1371	NC	2	2	7	3	3
1372	NC	2	2	21	5	3
1373	NC	2	2	7	3	3
1374	NC	2	2	7	3	3
1375	NC	2	2	2	4	3
1376	NC	2	2	14	4	3
1377	NC	2	2	4	3	3
1378	NC	2	2	14	6	2
1379	NC	2	2	7	2	1
1380	NC	2	2	7	4	3
1381	NC	2	2	7	3	3
1382	NC	2	2	7	1	1
1383	NC	2	2	14	2	1
1384	NC	2	2	7	4	3
1385	NC	2	2	7	3	3
1386	NC	2	2	3	4	3
1387	NC	2	2	14	3	3
1388	NC	2	2	14	3	3
1389	NC	2	2	7	3	3
1390	NC	2	2	7	4	3
1391	NC	2	2	14	4	3
1392	NC	2	2	4	3	3
1393	NC	2	2	7	2	1
1394	NC	2	2	14	3	3
1395	NC	2	2	7	2	1
1396	NC	2	2	7	3	3
1397	NC	2	2	7	4	3
1398	NC	2	2	7	3	3
1399	NC	2	2	6	3	3
1400	NC	2	2	7	4	3
1401	NC	2	2	14	4	3
1402	NC	2	2	14	4	3
1403	NC	2	2	7	2	1
1404	NC	2	2	7	4	3
1405	NC	2	2	7	3	3
1406	NC	2	2	14	3	3
1407	NC	2	2	21	3	3
1408	NC	2	2	7	3	3
1409	NC	2	2	5	3	3
1410	NC	2	2	21	4	3
1411	NC	2	2	7	3	3
1412	NC	2	2	14	4	3
1413	NC	2	2	3	3	3
1414	NC	2	2	7	4	3
1415	NC	2	2	7	4	3
1416	NC	2	2	7	4	3
1417	NC	2	2	7	4	3
1418	NC	2	2	14	3	3
1419	NC	2	2	7	4	3
1420	NC	2	2	14	4	3
1421	NC	2	2	14	4	3
1422	NC	2	2	14	4	3
1423	NC	2	2	7	4	3
1424	NC	2	2	14	3	3
1425	NC	2	2	7	3	3
1426	NC	2	2	14	4	3
1427	NC	2	2	14	3	3
1428	NC	2	2	7	3	3
1429	NC	2	2	7	2	1
1430	NC	2	2	14	2	1
1431	NC	2	2	7	4	3
1432	NC	2	2	7	3	3
1433	NC	2	2	7	4	3
1434	NC	2	2	4	3	3
1435	NC	2	2	7	4	3
1436	NC	2	2	2	3	3
1437	NC	2	2	14	6	2
1438	NC	2	2	14	4	3
1439	NC	2	2	14	4	3
1440	NC	2	2	14	4	3
1441	NC	2	2	21	4	3
1442	NC	2	2	14	6	2
1443	NC	2	2	7	4	3
1444	NC	2	2	7	3	3
1445	NC	3	NA	7	4	3
1446	NC	2	2	7	1	1
1447	NC	2	2	14	4	3
1448	NC	2	2	7	4	3
1449	NC	2	2	6	3	3
1450	NC	2	2	2	4	3
1451	NC	2	2	7	1	1
1452	NC	2	2	2	4	3
1453	NC	2	2	14	6	2
1454	NC	2	2	7	4	3
1455	NC	2	2	21	4	3
1456	NC	2	2	7	3	3
1457	NC	2	2	14	2	1
1458	NC	2	2	7	3	3
1459	NC	2	2	5	3	3
1460	NC	2	2	3	3	3
1461	NC	2	2	7	3	3
1462	NC	2	2	7	4	3
1463	NC	2	2	7	4	3
1464	NC	2	2	14	4	3
1465	NC	2	2	14	6	2
1466	NC	2	2	7	4	3
1467	NC	2	2	7	3	3
1468	NC	2	2	7	3	3
1469	NC	2	2	7	4	3
1470	NC	2	2	7	3	3
1471	NC	2	2	4	4	3
1472	NC	2	2	2	6	2
1473	NC	2	2	14	4	3
1474	NC	2	2	7	4	3
1475	NC	2	2	21	5	3
1476	NC	2	2	7	4	3
1477	NC	2	2	7	4	3
1478	NC	2	2	7	4	3
1479	NC	2	2	3	2	1
1480	NC	2	2	4	4	3
1481	NC	2	2	14	4	3
1482	NC	2	2	7	4	3
1483	NC	2	2	14	6	2
1484	NC	2	2	7	4	3
1485	NC	2	9	3	4	3
1486	NC	2	2	14	4	3
1487	NC	2	2	14	3	3
1488	NC	2	2	2	5	3
1489	NC	2	2	21	1	1
1490	NC	2	2	7	4	3
1491	NC	2	2	7	2	1
1492	NC	2	2	7	3	3
1493	NC	2	2	14	4	3
1494	NC	2	2	3	3	3
1495	NC	2	2	21	3	3
1496	NC	2	2	7	1	1
1497	NC	2	2	1	4	3
1498	NC	2	2	14	4	3
1499	NC	2	2	7	6	2
1500	NC	2	2	7	4	3
1501	NC	2	2	3	3	3
1502	NC	2	2	7	3	3
1503	NC	2	2	14	4	3
1504	NC	2	2	5	4	3
1505	NC	2	2	6	3	3
1506	NC	2	2	21	6	2
1507	NC	2	2	7	2	1
1508	NC	2	2	3	4	3
1509	NC	2	2	2	4	3
1510	NC	2	2	21	4	3
1511	NC	2	2	14	4	3
1512	NC	2	2	7	4	3
1513	NC	2	2	7	1	1
1514	NC	2	2	7	4	3
1515	NC	2	2	7	4	3
1516	NC	2	2	7	4	3
1517	NC	2	2	7	4	3
1518	NC	2	2	7	3	3
1519	NC	2	2	7	4	3
1520	NC	2	2	4	1	1
1521	NC	2	2	7	3	3
1522	NC	2	2	7	3	3
1523	NC	2	2	14	4	3
1524	NC	2	2	3	3	3
1525	NC	2	2	7	4	3
1526	NC	2	2	7	4	3
1527	NC	2	2	7	5	3
1528	NC	2	2	7	3	3
1529	NC	2	2	14	4	3
1530	NC	2	2	14	4	3
1531	NC	2	2	7	4	3
1532	NC	2	2	2	3	3
1533	NC	2	2	7	4	3
1534	NC	2	2	7	6	2
1535	NC	2	2	14	3	3
1536	NC	2	2	14	2	1
1537	NC	2	2	2	3	3
1538	NC	2	2	7	4	3
1539	NC	2	2	14	4	3
1540	NC	2	2	7	4	3
1541	NC	2	2	14	2	1
1542	NC	2	2	7	4	3
1543	NC	2	2	7	4	3
1544	NC	2	2	7	1	1
1545	NC	2	2	5	3	3
1546	NC	2	2	7	2	1
1547	NC	2	2	5	3	3
1548	NC	2	2	3	4	3
1549	NC	2	2	7	3	3
1550	NC	2	2	7	4	3
1551	NC	2	2	6	4	3
1552	NC	2	2	7	2	1
1553	NC	2	2	7	4	3
1554	NC	2	2	4	3	3
1555	NC	2	2	4	1	1
1556	NC	2	2	14	2	1
1557	NC	2	2	7	3	3
1558	NC	2	2	28	3	3
1559	NC	2	2	14	4	3
1560	NC	2	2	14	4	3
1561	NC	3	NA	21	6	2
1562	NC	2	2	21	5	3
1563	NC	2	2	14	4	3
1564	NC	2	2	7	4	3
1565	NC	2	2	7	3	3
1566	NC	2	2	14	4	3
1567	NC	2	2	21	5	3
1568	NC	2	2	7	3	3
1569	NC	2	2	14	5	3
1570	NC	2	2	7	6	2
1571	NC	2	2	14	3	3
1572	NC	2	2	4	3	3
1573	NC	2	2	7	4	3
1574	NC	2	2	7	3	3
1575	NC	2	2	14	4	3
1576	NC	2	2	7	5	3
1577	NC	2	2	7	5	3
1578	NC	2	2	14	4	3
1579	NC	2	2	7	5	3
1580	NC	2	2	7	3	3
1581	NC	2	2	21	3	3
1582	NC	2	2	3	3	3
1583	NC	2	2	21	6	2
1584	NC	2	2	14	4	3
1585	NC	2	2	4	4	3
1586	NC	2	2	14	4	3
1587	NC	2	2	7	4	3
1588	NC	2	2	7	2	1
1589	NC	2	2	7	4	3
1590	NC	2	2	2	4	3
1591	NC	2	2	4	3	3
1592	NC	2	2	7	5	3
1593	NC	2	2	21	5	3
1594	NC	2	2	7	4	3
1595	NC	2	2	7	4	3
1596	NC	2	2	7	3	3
1597	NC	2	2	7	3	3
1598	NC	2	2	7	2	1
1599	NC	2	2	7	2	1
1600	NC	2	2	7	4	3
1601	NC	2	2	14	5	3
1602	NC	2	2	7	4	3
1603	NC	2	2	21	4	3
1604	NC	2	2	7	4	3
1605	NC	2	2	7	4	3
1606	NC	2	2	7	2	1
1607	NC	2	2	7	3	3
1608	NC	2	2	7	3	3
1609	NC	2	2	7	3	3
1610	NC	2	2	7	4	3
1611	NC	2	2	7	6	2
1612	NC	2	2	3	2	1
1613	NC	2	2	7	4	3
1614	NC	2	2	14	4	3
1615	NC	2	2	3	3	3
1616	NC	2	2	7	4	3
1617	NC	2	2	2	3	3
1618	NC	2	2	14	4	3
1619	NC	2	2	14	3	3
1620	NC	2	2	7	6	2
1621	NC	2	2	7	3	3
1622	NC	2	2	21	6	2
1623	NC	2	2	7	4	3
1624	NC	3	NA	4	4	3
1625	NC	2	2	2	4	3
1626	NC	2	2	7	4	3
1627	NC	2	2	7	3	3
1628	NC	2	2	7	3	3
1629	NC	2	2	7	3	3
1630	NC	2	2	7	4	3
1631	NC	2	2	7	3	3
1632	NC	2	2	14	4	3
1633	NC	2	2	14	4	3
1634	NC	2	2	21	5	3
1635	NC	2	2	14	4	3
1636	NC	2	2	14	2	1
1637	NC	2	2	14	3	3
1638	NC	2	2	7	2	1
1639	NC	2	2	7	3	3
1640	NC	2	2	7	4	3
1641	NC	2	2	7	4	3
1642	NC	2	2	7	4	3
1643	NC	2	2	7	3	3
1644	NC	2	2	7	3	3
1645	NC	2	2	14	3	3
1646	NC	2	2	3	2	1
1647	NC	2	2	7	3	3
1648	NC	2	2	7	4	3
1649	NC	2	2	7	4	3
1650	NC	2	2	7	4	3
1651	NC	2	2	21	4	3
1652	NC	2	2	14	4	3
1653	NC	2	2	7	3	3
1654	NC	2	2	3	3	3
1655	NC	2	2	7	4	3
1656	NC	2	2	1	2	1
1657	NC	2	2	7	4	3
1658	NC	2	2	7	3	3
1659	NC	2	2	14	4	3
1660	NC	2	2	7	4	3
1661	NC	2	2	7	3	3
1662	NC	2	2	14	4	3
1663	NC	2	2	7	4	3
1664	NC	2	2	7	4	3
1665	NC	2	2	7	4	3
1666	NC	2	2	3	2	1
1667	NC	3	NA	7	3	3
1668	NC	2	2	2	4	3
1669	NC	2	2	7	4	3
1670	NC	2	2	14	2	1
1671	NC	2	2	7	4	3
1672	NC	2	2	7	4	3
1673	NC	2	2	7	2	1
1674	NC	2	2	7	2	1
1675	NC	2	2	1	3	3
1676	NC	2	2	7	4	3
1677	NC	2	2	7	4	3
1678	NC	2	2	7	2	1
1679	NC	2	2	7	2	1
1680	NC	2	2	21	3	3
1681	NC	2	2	7	4	3
1682	NC	2	2	28	4	3
1683	NC	2	2	14	4	3
1684	NC	2	2	14	3	3
1685	NC	2	2	7	3	3
1686	NC	2	2	7	3	3
1687	NC	2	2	7	3	3
1688	NC	2	2	7	4	3
1689	NC	2	2	7	3	3
1690	NC	2	2	4	4	3
1691	NC	2	2	14	4	3
1692	NC	2	2	7	4	3
1693	NC	2	2	14	4	3
1694	NC	2	2	7	3	3
1695	NC	2	2	4	4	3
1696	NC	2	2	14	4	3
1697	NC	2	2	7	5	3
1698	NC	2	2	4	3	3
1699	NC	2	2	14	3	3
1700	NC	2	2	7	3	3
1701	NC	2	2	14	4	3
1702	NC	2	2	14	4	3
1703	NC	2	2	7	2	1
1704	NC	2	2	7	4	3
1705	NC	2	2	7	3	3
1706	NC	2	2	7	4	3
1707	NC	2	2	14	3	3
1708	NC	2	2	14	4	3
1709	NC	2	2	2	5	3
1710	NC	2	2	14	4	3
1711	NC	2	2	14	4	3
1712	NC	2	2	28	6	2
1713	NC	2	2	7	4	3
1714	NC	2	2	7	4	3
1715	NC	3	NA	7	4	3
1716	NC	2	2	7	4	3
1717	NC	2	2	7	2	1
1718	NC	2	2	7	4	3
1719	NC	2	2	7	4	3
1720	NC	2	2	7	4	3
1721	NC	2	2	14	6	2
1722	NC	2	2	14	3	3
1723	NC	2	2	7	4	3
1724	NC	2	2	7	4	3
1725	NC	2	2	7	4	3
1726	NC	2	2	14	4	3
1727	NC	2	2	7	3	3
1728	NC	2	2	7	4	3
1729	NC	2	2	7	4	3
1730	NC	2	2	14	4	3
1731	NC	2	2	14	4	3
1732	NC	2	2	7	3	3
1733	NC	2	2	4	4	3
1734	NC	2	2	14	4	3
1735	NC	2	2	7	3	3
1736	NC	2	2	7	4	3
1737	NC	2	2	21	4	3
1738	NC	2	2	14	4	3
1739	NC	2	2	7	3	3
1740	NC	2	2	7	4	3
1741	NC	2	2	7	3	3
1742	NC	2	2	14	4	3
1743	NC	2	2	7	4	3
1744	NC	2	2	7	4	3
1745	NC	2	2	7	3	3
1746	NC	2	2	14	3	3
1747	NC	2	2	2	3	3
1748	NC	2	2	7	4	3
1749	NC	2	2	7	3	3
1750	NC	2	2	7	4	3
1751	NC	2	2	7	5	3
1752	NC	2	2	7	6	2
1753	NC	2	2	7	3	3
1754	NC	2	2	7	4	3
1755	NC	2	2	3	4	3
1756	NC	2	2	7	3	3
1757	NC	2	2	7	6	2
1758	NC	2	2	3	4	3
1759	NC	2	2	3	3	3
1760	NC	2	2	21	4	3
1761	NC	2	2	7	5	3
1762	NC	2	2	5	4	3
1763	NC	2	2	7	4	3
1764	NC	2	2	21	6	2
1765	NC	2	2	7	4	3
1766	NC	2	2	7	3	3
1767	NC	2	2	7	4	3
1768	NC	2	2	2	3	3
1769	NC	2	2	7	4	3
1770	NC	2	2	7	4	3
1771	NC	2	2	7	3	3
1772	NC	2	2	14	4	3
1773	NC	2	2	7	3	3
1774	NC	2	2	7	4	3
1775	NC	2	2	7	3	3
1776	NC	2	2	7	4	3
1777	NC	2	2	7	3	3
1778	NC	2	2	2	1	1
1779	NC	2	2	7	3	3
1780	NC	2	2	14	4	3
1781	NC	2	2	14	4	3
1782	NC	2	2	4	4	3
1783	NC	2	2	14	4	3
1784	NC	2	2	14	3	3
1785	NC	2	2	14	4	3
1786	NC	2	2	4	3	3
1787	NC	2	2	5	4	3
1788	NC	2	2	14	4	3
1789	NC	2	2	14	3	3
1790	NC	2	2	7	4	3
1791	NC	2	2	7	3	3
1792	NC	2	2	7	4	3
1793	NC	2	2	14	5	3
1794	NC	2	2	14	4	3
1795	NC	2	2	4	2	1
1796	NC	2	2	14	3	3
1797	NC	2	2	7	4	3
1798	NC	2	2	7	4	3
1799	NC	2	2	14	5	3
1800	NC	2	2	7	4	3
1801	NC	2	2	14	4	3
1802	NC	2	2	7	6	2
1803	NC	2	2	7	4	3
1804	NC	2	2	7	4	3
1805	NC	2	2	2	4	3
1806	NC	2	2	14	3	3
1807	NC	2	2	7	1	1
1808	NC	2	2	7	4	3
1809	NC	2	2	7	4	3
1810	NC	2	2	7	3	3
1811	NC	2	2	14	5	3
1812	NC	2	2	7	2	1
1813	NC	2	2	7	4	3
1814	NC	2	2	7	4	3
1815	NC	2	2	7	4	3
1816	NC	2	2	14	7	2
1817	NC	2	2	7	3	3
1818	NC	2	2	7	4	3
1819	NC	2	2	14	4	3
1820	NC	2	2	4	4	3
1821	NC	2	2	21	6	2
1822	NC	2	2	5	4	3
1823	NC	2	2	7	4	3
1824	NC	2	2	14	4	3
1825	NC	2	2	7	3	3
1826	NC	2	2	14	2	1
1827	NC	2	2	4	3	3
1828	NC	2	2	4	4	3
1829	NC	2	2	14	4	3
1830	NC	2	2	7	5	3
1831	NC	2	2	7	4	3
1832	NC	2	2	7	4	3
1833	NC	2	2	21	2	1
1834	NC	2	2	7	5	3
1835	NC	2	2	4	4	3
1836	NC	2	2	7	4	3
1837	NC	2	2	7	4	3
1838	NC	2	2	14	2	1
1839	NC	2	2	7	3	3
1840	NC	2	2	7	4	3
1841	NC	2	2	7	4	3
1842	NC	2	2	7	4	3
1843	NC	2	2	7	4	3
1844	NC	2	2	14	2	1
1845	NC	2	2	7	4	3
1846	NC	2	2	7	4	3
1847	NC	2	2	7	3	3
1848	NC	2	2	7	4	3
1849	NC	2	2	7	4	3
1850	NC	2	2	21	4	3
1851	NC	2	2	7	4	3
1852	NC	2	2	14	4	3
1853	NC	2	2	7	4	3
1854	NC	2	2	2	3	3
1855	NC	2	2	14	4	3
1856	NC	2	2	14	4	3
1857	NC	2	2	7	4	3
1858	NC	2	2	7	3	3
1859	NC	2	2	7	4	3
1860	NC	2	2	7	2	1
1861	NC	2	2	14	2	1
1862	NC	2	2	14	4	3
1863	NC	2	2	7	3	3
1864	NC	2	2	5	3	3
1865	NC	2	2	7	2	1
1866	NC	2	2	7	4	3
1867	NC	2	2	7	3	3
1868	NC	2	2	21	4	3
1869	NC	2	2	7	4	3
1870	NC	2	2	7	4	3
1871	NC	2	2	7	3	3
1872	NC	2	2	14	4	3
1873	NC	2	2	7	6	2
1874	NC	2	2	7	4	3
1875	NC	2	2	1	3	3
1876	NC	2	2	7	1	1
1877	NC	2	2	21	4	3
1878	NC	2	2	7	4	3
1879	NC	2	2	14	4	3
1880	NC	2	2	14	4	3
1881	NC	2	2	14	4	3
1882	NC	2	2	14	3	3
1883	NC	2	2	14	6	2
1884	NC	2	2	14	5	3
1885	NC	2	2	7	4	3
1886	NC	2	2	14	4	3
1887	NC	2	2	14	4	3
1888	NC	2	2	7	3	3
1889	NC	2	2	21	3	3
1890	NC	2	2	7	2	1
1891	NC	2	2	7	4	3
1892	NC	2	2	7	4	3
1893	NC	2	2	3	1	1
1894	NC	2	2	7	3	3
1895	NC	2	2	7	4	3
1896	NC	2	2	7	4	3
1897	NC	2	2	14	4	3
1898	NC	2	2	14	4	3
1899	NC	2	2	14	4	3
1900	NC	2	2	7	4	3
1901	NC	2	2	14	3	3
1902	NC	2	2	14	4	3
1903	NC	2	2	14	3	3
1904	NC	2	2	7	4	3
1905	NC	2	2	4	3	3
1906	NC	2	2	7	3	3
1907	NC	2	2	7	4	3
1908	NC	2	2	21	3	3
1909	NC	2	2	1	4	3
1910	NC	2	2	7	4	3
1911	NC	2	2	14	4	3
1912	NC	2	2	7	4	3
1913	NC	2	2	14	3	3
1914	NC	2	2	7	3	3
1915	NC	2	2	7	4	3
1916	NC	2	2	14	3	3
1917	NC	2	2	7	3	3
1918	NC	2	2	7	4	3
1919	NC	2	2	7	4	3
1920	NC	2	2	7	6	2
1921	NC	2	2	3	3	3
1922	NC	2	2	14	5	3
1923	NC	2	2	4	4	3
1924	NC	2	2	7	4	3
1925	NC	2	2	14	3	3
1926	NC	2	2	3	4	3
1927	NC	2	2	7	5	3
1928	NC	2	2	2	4	3
1929	NC	2	2	2	3	3
1930	NC	2	2	21	5	3
1931	NC	2	2	7	4	3
1932	NC	2	2	7	3	3
1933	NC	2	2	21	4	3
1934	NC	2	2	7	3	3
1935	NC	2	2	6	2	1
1936	NC	2	2	14	3	3
1937	NC	2	2	7	4	3
1938	NC	2	2	2	6	2
1939	NC	2	2	7	5	3
1940	NC	2	2	14	4	3
1941	NC	2	2	21	4	3
1942	NC	2	2	14	4	3
1943	NC	2	2	14	3	3
1944	NC	2	2	14	2	1
1945	NC	2	2	7	3	3
1946	NC	2	2	7	2	1
1947	NC	2	2	7	1	1
1948	NC	2	2	14	4	3
1949	NC	2	2	14	4	3
1950	NC	2	2	7	4	3
1951	NC	2	2	7	4	3
1952	NC	2	2	7	4	3
1953	NC	2	2	21	5	3
1954	NC	2	2	7	4	3
1955	NC	2	2	14	4	3
1956	NC	2	2	14	4	3
1957	NC	2	2	7	4	3
1958	NC	2	2	7	3	3
1959	NC	2	2	7	3	3
1960	NC	2	2	7	3	3
1961	NC	2	2	14	4	3
1962	NC	2	2	7	3	3
1963	NC	2	2	14	4	3
1964	NC	2	2	14	3	3
1965	NC	2	2	14	6	2
1966	NC	2	2	7	6	2
1967	NC	2	2	14	3	3
1968	NC	2	2	7	4	3
1969	NC	2	2	4	4	3
1970	NC	2	2	7	4	3
1971	NC	2	2	14	2	1
1972	NC	2	2	14	6	2
1973	NC	2	2	3	4	3
1974	NC	2	2	7	4	3
1975	NC	2	2	7	4	3
1976	NC	2	2	7	4	3
1977	NC	2	2	7	3	3
1978	NC	2	2	14	4	3
1979	NC	2	2	14	4	3
1980	NC	2	2	7	3	3
1981	NC	2	2	7	4	3
1982	NC	2	2	14	2	1
1983	NC	2	2	7	4	3
1984	NC	2	2	7	3	3
1985	NC	2	2	14	4	3
1986	NC	2	2	14	5	3
1987	NC	2	2	7	5	3
1988	NC	2	2	14	4	3
1989	NC	2	2	7	4	3
1990	NC	2	2	2	2	1
1991	NC	2	2	14	3	3
1992	NC	2	2	14	4	3
1993	NC	2	2	7	4	3
1994	NC	2	2	2	5	3
1995	NC	2	2	7	4	3
1996	NC	2	2	7	3	3
1997	NC	2	2	7	4	3
1998	NC	2	2	7	4	3
1999	NC	2	2	7	2	1
[truncated: 9,293 more rows]

## Sheet: Fig.1B
Group	ID	Gender	Age	BMI	Weight (Kg)	Height (cm)	Total gastrointestinal tract transit time (min)	Stomach transit time (min)	Small-intestinal transit time (min)	Colonic transit time (min)
Non-diabetics	1	Male	44	25.1429	77	175	168	65	68	32
Non-diabetics	2	Female	81	26.6667	60	150	138	21	342	580
Non-diabetics	3	Male	38	31.1419	90	170	214	70	51	15
Non-diabetics	4	Male	62	25.3906	65	160	863	77	53	81
Non-diabetics	5	Male	50	22.7583	65	169	638	22	274	565
Non-diabetics	6	Male	35	19.3792	58	173	480	139	90	406
Non-diabetics	7	Female	42	19.487	55	168	903	100	92	286
Non-diabetics	8	Male	48	22.9854	68	172	608	182	104	615
Non-diabetics	9	Male	49	25.1429	77	175	677	97	158	250
Non-diabetics	10	Female	66	28.0404	70	158	623	114	56	435
Non-diabetics	11	Male	49	25.3515	75	172	129	2	86	587
Non-diabetics	12	Male	46	24.093	68	168	293	118	82	419
Non-diabetics	13	Male	40	23.3234	69	172	553	2	50	73
Non-diabetics	14	Male	44	23.5078	64	165	410	11	116	835
Non-diabetics	15	Male	36	24.1617	90	193	666	22	20	247
Non-diabetics	16	Male	42	25.3515	75	172	206	25	105	849
Non-diabetics	17	Male	62	21.9713	65	172	721	29	150	371
Non-diabetics	18	Male	55	29.0548	90	176	435	41	114	236
Non-diabetics	19	Male	55	24.7252	74	173	120	164	73	427
Non-diabetics	20	Female	67	19.5312	50	160	153	82	58	64
Non-diabetics	21	Male	35	21.2228	68	179	132	178	160	381
Non-diabetics	22	Male	39	27.1809	74	165	284	47	308	77
Non-diabetics	23	Male	64	25.3515	75	172	892	62	49	12
Non-diabetics	24	Male	78	21.2953	63	172	846	10	129	12
Non-diabetics	25	Female	62	16.5889	43	161	817	39	79	187
Non-diabetics	26	Female	44	20.0773	54	164	557	72	70	763
Non-diabetics	27	Male	47	28.4091	88	176	185	57	38	769
Non-diabetics	28	Male	35	22.2041	68	175	300	9	117	649
Non-diabetics	29	Female	37	14.9844	36	155	175	24	50	443
Non-diabetics	30	Female	56	24.977	68	165	277	82	84	27
Non-diabetics	31	Female	47	21.2084	49	152	181	18	93	747
Non-diabetics	32	Male	39	17.9931	52	170	437	51	105	609
Non-diabetics	33	Male	50	22.2753	69	176	921	28	130	173
Non-diabetics	34	Male	37	24.9135	72	170	809	56	122	199
Non-diabetics	35	Male	50	22.5309	73	180	856	25	100	22
Non-diabetics	36	Male	60	23.1834	67	170	831	56	111	231
Non-diabetics	37	Male	41	27.7323	83	173	236	22	54	852
Non-diabetics	38	Female	66	26.5731	75	168	126	27	129	625
Non-diabetics	39	Male	56	20.9042	59	168	275	91	113	0
Non-diabetics	40	Male	62	22.2222	72	180	158	25	42	546
Non-diabetics	41	Male	38	26.6436	77	170	250	107	75	850
Non-diabetics	42	Male	46	27.2173	75	166	920	0	249	24
Non-diabetics	43	Male	70	21.2585	60	168	258	33	44	105
Non-diabetics	44	Male	55	24.977	68	165	357	153	72	45
Non-diabetics	45	Male	67	23.9869	76	178	90	41	82	177
Non-diabetics	46	Male	52	25.2092	72	169	131	129	115	133
Non-diabetics	47	Male	56	26.6728	70	162	339	8	103	250
Non-diabetics	48	Male	51	22.3214	63	168	358	65	86	22
Non-diabetics	49	Male	52	25.5593	73	169	143	24	40	194
Non-diabetics	50	Female	45	26.4024	61	152	342	31	104	244
Non-diabetics	51	Female	52	21.3675	52	156	806	0	33	34
Non-diabetics	52	Male	54	23.6244	62	162	202	20	29	160
Non-diabetics	53	Male	46	25.8264	80	176	225	72	82	450
Non-diabetics	54	Male	50	22.8571	70	175	832	49	113	48
Non-diabetics	55	Male	47	21.1073	61	170	413	24	68	763
Non-diabetics	56	Male	59	25.8264	80	176	550	29	30	646
Non-diabetics	57	Male	56	25.3069	74	171	243	44	65	51
Non-diabetics	58	Male	51	24.2123	75	176	374	77	324	230
Non-diabetics	59	Female	65	27.5482	75	165	830	113	86	140
Non-diabetics	60	Male	68	21.5139	60	167	245	28	103	386
Non-diabetics	61	Male	74	20.7612	60	170	238	66	234	657
Non-diabetics	62	Male	76	25.3515	75	172	192	70	146	8
Non-diabetics	63	Male	54	22.5981	70	176	600	38	184	191
Non-diabetics	64	Male	47	26.1224	80	175	468	26	139	727
Non-diabetics	65	Male	56	26.3465	70	163	280	42	98	113
Non-diabetics	66	Male	48	27.7634	86	176	94	86	54	141
Non-diabetics	67	Female	51	22.3478	53	154	199	22	73	8
Non-diabetics	68	Female	38	20.9572	55	162	315	22	60	147
Non-diabetics	69	Male	39	21.9525	68	176	747	160	95	276
Non-diabetics	70	Male	56	26.7299	80	173	904	121	81	83
Non-diabetics	71	Male	42	24.8016	70	168	484	5	93	14
Non-diabetics	72	Female	41	21.3039	58	165	828	48	123	131
Non-diabetics	73	Male	73	21.7993	63	170	500	2	76	154
Non-diabetics	74	Female	45	22.5827	60	163	349	20	126	592
Non-diabetics	75	Female	40	22.8624	60	162	305	105	127	708
Non-diabetics	76	Male	77	24.7676	65	162	392	20	93	191
Non-diabetics	77	Male	53	27.8852	75	164	309	97	161	680
Non-diabetics	78	Male	64	25.5354	80	177	158	34	39	316
Non-diabetics	79	Male	41	28.7317	85	172	344	39	49	216
Non-diabetics	80	Male	40	23.6614	70	172	422	17	149	192
Non-diabetics	81	Female	56	22.5827	60	163	539	10	116	211
Non-diabetics	82	Female	70	26.2985	64	156	927	37	151	147
Non-diabetics	83	Male	46	23.8884	80	183	235	43	126	51
Non-diabetics	84	Female	52	20.5151	65	178	67	25	120	191
Non-diabetics	85	Female	57	25.3906	65	160	853	37	145	84
Non-diabetics	86	Female	50	22.6003	55	156	584	55	74	223
Non-diabetics	87	Female	57	25.0762	65	161	901	40	70	630
Non-diabetics	88	Male	42	29.0612	89	175	594	93	86	85
Non-diabetics	89	Male	54	22.5981	70	176	376	27	131	7
Non-diabetics	90	Male	66	21.3294	73	185	325	5	100	755
Non-diabetics	91	Female	68	21.2279	51	155	787	9	141	457
Non-diabetics	92	Male	41	27.6817	80	170	242	11	323	720
Non-diabetics	93	Female	66	21.4844	55	160	763	53	102	291
Non-diabetics	94	Male	75	24.1672	65	164	359	11	304	160
Non-diabetics	95	Male	83	19.721	55	167	991	47	248	156
Non-diabetics	96	Male	36	23.5883	65	166	311	107	41	575
Non-diabetics	97	Male	51	24.2215	70	170	251	3	54	54
Non-diabetics	98	Female	44	23.1473	60	161	485	42	53	479
Non-diabetics	99	Male	46	22.9481	64	167	90	28	97	223
Non-diabetics	100	Male	45	24.6914	80	180	862	64	115	794
Non-diabetics	101	Male	45	29.685	93	177	340	105	196	173
Non-diabetics	102	Male	62	20.1092	63	177	350	104	110	82
Non-diabetics	103	Female	39	20.9366	57	165	380	78	89	303
Non-diabetics	104	Male	51	26.2346	85	180	284	31	178	41
Non-diabetics	105	Male	46	26.449	81	175	351	41	145	648
Non-diabetics	106	Male	38	26.0375	65	158	444	184	98	108
Non-diabetics	107	Male	44	20.5714	63	175	310	10	123	268
Non-diabetics	108	Male	53	29.3878	90	175	922	21	172	89
Non-diabetics	109	Female	45	18.424	52	168	348	25	97	26
Non-diabetics	110	Female	55	17.9688	46	160	378	17	119	205
Non-diabetics	111	Female	57	18.026	45	158	338	35	131	203
Non-diabetics	112	Female	57	23.4375	60	160	921	77	103	149
Non-diabetics	113	Female	51	22.3081	60	164	336	0	186	773
Non-diabetics	114	Male	57	23.4375	60	160	352	27	161	651
Non-diabetics	115	Male	52	23.5883	65	166	381	69	75	226
Non-diabetics	116	Male	44	29.4118	85	170	284	88	61	209
Non-diabetics	117	Female	59	22.5827	60	163	346	19	246	93
Non-diabetics	118	Female	54	16.5289	45	165	444	43	110	566
Non-diabetics	119	Male	48	30.9304	98	178	137	144	106	16
Non-diabetics	120	Female	57	21.2306	53	158	856	37	220	92
Non-diabetics	121	Female	58	25.6312	60	153	156	18	138	216
Non-diabetics	122	Male	77	21.4844	55	160	900	21	134	136
Non-diabetics	123	Male	45	24.2123	75	176	351	7	351	176
Non-diabetics	124	Male	53	29.0123	94	180	305	20	99	315
Non-diabetics	125	Male	37	25.9455	85	181	180	20	123	21
Non-diabetics	126	Male	56	25.2595	73	170	168	43	182	730
Non-diabetics	127	Female	37	22.1003	58	162	780	61	181	8
Non-diabetics	128	Male	86	19.487	55	168	571	171	178	168
Non-diabetics	129	Male	57	24.4418	74	174	143	139	105	37
Non-diabetics	130	Male	47	28.3447	80	168	222	155	143	27
Non-diabetics	131	Male	84	23.4375	60	160	194	19	86	2
Non-diabetics	132	Male	57	21.048	58	166	927	60	70	461
Non-diabetics	133	Male	39	21.5451	63	171	379	97	62	176
Non-diabetics	134	Male	69	19.0311	55	170	348	61	98	19
Non-diabetics	135	Male	39	25.2493	80	178	147	14	100	15
Non-diabetics	136	Male	63	26.5118	84	178	749	25	110	34
Non-diabetics	137	Female	53	21.2585	60	168	777	36	125	202
Non-diabetics	138	Male	71	22.0386	60	165	385	21	103	148
Non-diabetics	139	Female	52	19.5312	50	160	459	78	175	15
Non-diabetics	140	Male	58	20.0288	50	158	242	89	92	512
Non-diabetics	141	Female	71	22.8624	60	162	396	57	51	621
Non-diabetics	142	Female	52	21.2585	60	168	349	112	188	206
Non-diabetics	143	Female	71	22.8928	55	155	501	125	204	296
Non-diabetics	144	Male	50	21.6333	64	172	470	57	95	72
Non-diabetics	145	Male	64	20.2812	60	172	772	27	175	253
Non-diabetics	146	Female	36	20.1733	51	159	228	29	81	202
Non-diabetics	147	Female	57	27.4756	73	163	434	77	218	165
Non-diabetics	148	Female	60	16.5289	45	165	807	16	89	266
Non-diabetics	149	Male	56	24.2215	70	170	897	86	165	656
Non-diabetics	150	Male	41	21.7181	65	173	332	31	103	46
Non-diabetics	151	Male	75	22.3863	67	173	462	24	147	214
Non-diabetics	152	Male	46	24.2215	70	170	354	86	131	607
Non-diabetics	153	Male	50	27.8852	75	164	435	20	122	569
Non-diabetics	154	Female	74	16.6493	40	155	210	55	143	169
Non-diabetics	155	Male	52	25.9259	84	180	362	18	160	240
Non-diabetics	156	Male	47	26.4463	72	165	747	6	125	237
Non-diabetics	157	Male	52	24.9135	72	170	131	15	106	23
Non-diabetics	158	Male	36	18.3907	65	188	253	38	208	142
Non-diabetics	159	Male	61	17.301	50	170	374	125	123	336
Non-diabetics	160	Male	45	24.5351	76	176	481	81	90	2
Non-diabetics	161	Male	50	22.4913	65	170	876	16	78	47
Non-diabetics	162	Male	59	24.7676	65	162	363	86	91	231
Non-diabetics	163	Female	58	18.4911	45	156	566	140	183	192
Non-diabetics	164	Male	38	25.6801	86	183	85	106	128	703
Non-diabetics	165	Male	60	24.8016	70	168	882	142	108	199
Non-diabetics	166	Male	37	28.4005	85	173	202	33	98	345
Non-diabetics	167	Male	36	14.2027	43	174	876	54	166	6
Non-diabetics	168	Female	46	22.8624	60	162	383	13	88	740
Non-diabetics	169	Male	55	25.2092	72	169	340	31	200	56
Non-diabetics	170	Male	37	24.2513	83	185	356	96	181	233
Non-diabetics	171	Female	65	15.4315	41	163	252	17	19	143
Non-diabetics	172	Male	38	23.255	68	171	169	108	178	208
Non-diabetics	173	Female	35	18.8189	50	163	172	25	118	252
Non-diabetics	174	Male	41	31.5886	86	165	228	23	144	46
Non-diabetics	175	Female	44	19.5717	52	163	319	142	107	25
Non-diabetics	176	Male	47	24.4898	75	175	282	57	63	23
Non-diabetics	177	Male	53	22.6422	75	182	243	98	169	222
Non-diabetics	178	Male	49	25.2595	73	170	388	49	57	62
Non-diabetics	179	Female	36	23.4952	55	153	150	19	41	23
Non-diabetics	180	Female	60	24.4646	65	163	182	96	62	192
Non-diabetics	181	Female	62	25.9695	60	152	934	83	126	11
Non-diabetics	182	Male	36	41.5225	120	170	234	56	67	13
Non-diabetics	183	Male	47	19.0311	55	170	410	81	96	728
Non-diabetics	184	Female	39	20.7031	53	160	167	99	116	65
Non-diabetics	185	Female	60	21.8724	61	167	512	30	90	193
Non-diabetics	186	Male	38	20.2812	60	172	406	63	102	14
Non-diabetics	187	Male	38	25.9516	75	170	335	19	109	308
Non-diabetics	188	Male	47	22.5827	60	163	395	36	137	229
Non-diabetics	189	Female	53	22.3133	55	157	377	66	76	94
Non-diabetics	190	Male	53	22.4913	65	170	697	20	60	190
Non-diabetics	191	Female	59	22.7694	54	154	814	158	134	444
Non-diabetics	192	Male	42	29.7609	85	169	310	68	71	616
Non-diabetics	193	Male	60	22.8571	70	175	114	123	113	140
Non-diabetics	194	Male	47	25.7117	70	165	105	24	108	15
Non-diabetics	195	Male	59	24.2215	70	170	886	59	122	13
Non-diabetics	196	Male	36	24.677	68	166	148	82	107	601
Non-diabetics	197	Male	37	25.6173	83	180	389	60	67	12
Non-diabetics	198	Male	82	20.5151	65	178	214	148	157	168
Non-diabetics	199	Female	50	22.1893	54	156	745	44	133	79
Non-diabetics	200	Male	75	23.03	65	168	548	42	146	548
Non-diabetics	201	Male	72	24.2215	70	170	875	94	86	174
Non-diabetics	202	Female	84	16.0231	40	158	262	117	73	720
Non-diabetics	203	Female	51	20.2848	50	157	295	99	219	95
Non-diabetics	204	Male	45	24.3911	73	173	230	32	148	84
Non-diabetics	205	Male	80	21.6128	61	168	446	49	118	54
Non-diabetics	206	Female	39	20.202	55	165	895	50	81	583
Non-diabetics	207	Female	69	20.0288	50	158	821	17	66	303
Non-diabetics	208	Male	57	21.1327	70	182	920	24	259	695
Non-diabetics	209	Male	48	26.1224	80	175	364	23	82	240
Non-diabetics	210	Male	53	30.5858	98	179	401	52	192	230
Non-diabetics	211	Female	71	20.5457	50	156	564	27	105	378
Non-diabetics	212	Male	44	16.901	50	172	902	29	91	661
Non-diabetics	213	Male	54	20.5499	58	168	443	94	237	181
Non-diabetics	214	Male	56	26.4915	73	166	932	79	59	627
Non-diabetics	215	Male	64	21.4533	62	170	479	137	86	225
Non-diabetics	216	Male	56	24.5675	71	170	176	58	71	17
Non-diabetics	217	Female	39	23.5304	58	157	738	29	59	455
Non-diabetics	218	Female	36	22.0386	60	165	851	35	134	715
Non-diabetics	219	Female	51	19.4674	53	165	901	28	104	688
Non-diabetics	220	Male	46	24.6755	73	172	215	65	135	65
Non-diabetics	221	Male	59	26.2507	86	181	421	49	167	253
Non-diabetics	222	Male	80	23.533	61	161	245	73	99	75
Non-diabetics	223	Female	59	17.5146	41	153	327	161	73	146
Non-diabetics	224	Male	53	24.2587	76	177	728	15	134	525
Non-diabetics	225	Female	70	26.0375	65	158	148	29	179	2
Non-diabetics	226	Male	67	22.0386	60	165	851	54	122	631
Non-diabetics	227	Male	71	24.9199	63	159	284	1	127	19
Non-diabetics	228	Male	38	29.0123	94	180	294	32	106	151
Non-diabetics	229	Female	65	13.3364	35	162	389	26	142	187
Non-diabetics	230	Male	62	25.2493	80	178	409	38	161	186
Non-diabetics	231	Female	69	18.7305	45	155	290	60	78	97
Non-diabetics	232	Female	66	24.1217	55	151	374	35	140	206
Non-diabetics	233	Male	67	28.6851	80	167	871	40	116	656
Non-diabetics	234	Male	58	22.4913	65	170	321	66	102	38
Non-diabetics	235	Male	70	24.2215	70	170	875	78	171	735
Non-diabetics	236	Male	68	28.3447	80	168	918	148	154	591
Non-diabetics	237	Male	60	22.0522	66	173	448	39	153	236
Non-diabetics	238	Male	44	23.7332	60	159	250	28	87	1
Non-diabetics	239	Male	48	22.5827	60	163	434	67	188	55
Non-diabetics	240	Female	65	23.8751	65	165	259	38	99	43
Non-diabetics	241	Female	69	20.1956	57	168	842	79	76	595
Non-diabetics	242	Male	64	22.4082	64	169	295	25	72	181
Non-diabetics	243	Male	36	23.1481	75	180	482	63	138	206
Non-diabetics	244	Female	60	28.2284	75	163	887	23	53	805
Non-diabetics	245	Female	39	22.719	56	157	460	44	94	238
Non-diabetics	246	Female	48	22.6562	58	160	259	26	169	50
Non-diabetics	247	Male	77	16.3847	43	162	164	17	56	20
Non-diabetics	248	Male	46	27.6095	77	167	275	86	87	130
Non-diabetics	249	Male	52	21.4533	62	170	743	23	45	600
Non-diabetics	250	Female	45	20.5688	52	159	731	132	93	537
Non-diabetics	251	Female	38	19.5312	50	160	907	160	109	547
Non-diabetics	252	Female	76	22.9481	64	167	252	49	111	58
Non-diabetics	253	Male	39	22.9854	68	172	403	34	145	190
Non-diabetics	254	Female	73	26.0375	65	158	406	29	161	235
Non-diabetics	255	Male	37	21.9713	65	172	931	46	148	718
Non-diabetics	256	Male	44	19.2526	61	178	886	197	105	739
Non-diabetics	257	Male	47	24.2123	75	176	826	44	138	635
Non-diabetics	258	Male	41	19.257	55	169	162	104	79	15
Non-diabetics	259	Male	35	23.6614	70	172	331	31	104	163
Non-diabetics	260	Male	58	25.8264	80	176	326	132	170	187
Non-diabetics	261	Male	51	26.8274	85	178	292	40	115	98
Non-diabetics	262	Female	44	19.8141	52	162	400	19	137	195
Non-diabetics	263	Male	55	28.4082	87	175	430	30	76	285
Non-diabetics	264	Female	50	24.6548	60	156	375	27	106	225
Non-diabetics	265	Male	60	29.7578	86	170	443	59	159	223
Non-diabetics	266	Male	51	26.7949	83	176	442	86	115	215
Non-diabetics	267	Female	45	23.0518	62	164	803	42	82	687
Non-diabetics	268	Male	54	22.7732	62	165	572	28	117	454
Non-diabetics	269	Male	60	25.8166	72	167	259	65	61	148
Hyperlipemia	270	Male	62	26.6436	77	170	296	42	62	189
Hyperlipemia	271	Male	41	23.4568	76	180	347	23	229	92
Hyperlipemia	272	Female	50	19.2894	50	161	705	61	98	554
Hyperlipemia	273	Female	49	21.0772	56	163	854	51	69	633
Hyperlipemia	274	Female	40	21.4533	62	170	344	150	151	176
Hyperlipemia	275	Female	41	25.3906	65	160	864	39	134	685
Hyperlipemia	276	Male	47	30.4218	90	172	191	16	137	21
Hyperlipemia	277	Male	55	20.984	65	176	383	42	70	194
Hyperlipemia	278	Female	47	20.83	52	158	411	32	50	190
Hyperlipemia	279	Male	55	25.2493	80	178	136	116	51	676
Hyperlipemia	280	Male	71	24.8016	70	168	898	168	196	134
Hyperlipemia	281	Female	40	19.8141	52	162	279	80	64	548
Hyperlipemia	282	Male	50	23.03	65	168	689	22	117	659
Hyperlipemia	283	Male	42	22.5878	74	181	968	79	260	283
Hyperlipemia	284	Male	45	30.4705	86	168	839	21	163	473
Hyperlipemia	285	Male	65	20.7008	55	163	467	45	122	494
Hyperlipemia	286	Female	34	23.8281	61	160	632	18	73	321
Hyperlipemia	287	Male	41	20.898	64	175	584	35	129	113
Hyperlipemia	288	Male	41	30.4053	91	173	449	14	126	144
Hyperlipemia	289	Male	53	25.9516	75	170	283	85	119	167
Hyperlipemia	290	Female	40	24.1288	61	159	292	38	167	796
Hyperlipemia	291	Male	70	27.7743	88	178	317	20	126	576
Hyperlipemia	292	Male	63	31.8773	101	178	986	31	70	230
Hyperlipemia	293	Male	43	24.7721	75	174	877	22	94	201
Hyperlipemia	294	Male	41	25.3815	85	183	447	176	89	170
Hyperlipemia	295	Male	59	27.0416	80	172	298	145	144	204
Hyperlipemia	296	Female	57	32.8614	81	157	827	43	56	735
Hyperlipemia	297	Male	45	20.3074	58	169	488	29	69	411
Hyperlipemia	298	Male	50	24.8163	76	175	254	34	64	56
Hyperlipemia	299	Male	68	23.3067	65	167	150	132	42	46
Hyperlipemia	300	Female	58	29.3848	80	165	363	62	126	211
Hyperlipemia	301	Female	51	25.3906	65	160	706	24	157	501
Hyperlipemia	302	Male	68	26.1224	80	175	431	45	89	250
Hyperlipemia	303	Male	50	25.3515	75	172	125	4	95	23
Hyperlipemia	304	Male	55	24.3911	73	173	560	173	109	276
Hyperlipemia	305	Male	53	26.449	81	175	334	32	81	219
Diabetics	306	Male	54	22.4088	71	178	593	40	250	300
Diabetics	307	Male	48	28.4055	90	178	511	20	171	316
Diabetics	308	Male	44	25.4694	78	175	166	23	69	71
Diabetics	309	Male	49	18.9388	58	175	192	25	116	48
Diabetics	310	Female	72	20.1733	51	159	1010	22	209	778
Diabetics	311	Male	65	21.9671	62	168	159	25	103	29
Diabetics	312	Female	76	20.8117	50	155	506	70	208	275
Diabetics	313	Male	58	32.9796	101	175	905	54	304	586
Diabetics	314	Female	59	30.0433	75	158	167	69	37	58
Diabetics	315	Female	53	18.7305	45	155	300	25	152	92
Diabetics	316	Male	50	21.9713	65	172	471	40	204	196
Diabetics	317	Male	51	29.6084	97	181	156	79	126	171
Diabetics	318	Male	64	26.4236	80	174	293	100	79	29
Diabetics	319	Male	42	33.9624	97	169	199	24	61	40
Diabetics	320	Male	62	23.8367	73	175	204	41	242	150
Diabetics	321	Male	42	24.2215	70	170	419	55	158	246
Diabetics	322	Male	37	24.7409	69	167	449	144	81	188
Diabetics	323	Male	65	22.7583	65	169	325	114	134	279
Diabetics	324	Male	60	26.0617	78	173	560	195	75	207
Diabetics	325	Male	49	27.7634	86	176	398	36	269	400
Diabetics	326	Male	47	28.0102	80	169	867	210	131	766
Diabetics	327	Male	48	30.9617	97	177	935	26	69	162
Diabetics	328	Male	70	26.8923	75	167	444	29	168	23
Diabetics	329	Female	83	31.2175	75	155	220	171	217	636
Diabetics	330	Female	63	20.83	52	158	884	24	189	294
Diabetics	331	Male	71	31.0204	95	175	508	58	83	92
Diabetics	332	Male	57	27.102	83	175	196	85	345	366
Diabetics	333	Male	43	27.7551	85	175	885	116	162	762
Diabetics	334	Female	30	19.1001	52	165	355	168	216	559
Diabetics	335	Male	37	23.939	70	171	943	21	104	830
Diabetics	336	Male	73	27.5482	75	165	792	46	96	554
Diabetics	337	Male	56	23.7654	77	180	136	39	170	633
Diabetics	338	Male	54	20.7612	60	170	989	79	190	738
Diabetics	339	Male	65	22.4913	65	170	582	8	126	176
Diabetics	340	Female	83	20.8117	50	155	542	75	52	685
Diabetics	341	Male	32	27.0416	80	172	372	85	157	745
Diabetics	342	Male	59	24.2215	70	170	664	178	81	782
Diabetics	343	Male	59	28.7347	86	173	909	39	51	809
Diabetics	344	Male	50	24.3375	72	172	896	135	46	695
Diabetics	345	Female	45	19.5312	50	160	856	131	398	661
Diabetics	346	Female	58	16.4366	40	156	373	98	43	627
Diabetics	347	Male	54	23.03	65	168	827	65	135	688
Diabetics	348	Male	66	30.0947	88	171	192	33	207	885
Diabetics	349	Male	71	22.7583	65	169	856	103	82	825
Diabetics	350	Male	58	21.5451	63	171	873	77	123	591
Diabetics	351	Male	58	26.2966	90	185	166	37	210	785
Diabetics	352	Female	59	19.5312	50	160	282	39	160	835
Diabetics	353	Male	73	22.4913	65	170	895	164	140	835
Diabetics	354	Male	58	24.8016	70	168	985	73	104	547
Diabetics	355	Male	62	20.202	55	165	962	15	59	718
Diabetics	356	Male	51	22.4996	62	166	954	32	167	840
Diabetics	357	Male	61	21.4533	62	170	920	24	288	747
Diabetics	358	Male	65	22.8571	70	175	902	55	179	791
Diabetics	359	Female	68	28.2828	77	165	932	23	117	846
Diabetics	360	Male	37	27.0538	71	162	901	31	119	732
Diabetics	361	Male	73	23.7387	67	168	1028	36	300	764
Diabetics	362	Male	57	23.8087	68	169	1001	46	146	723
Diabetics	363	Male	40	30.8642	100	180	918	197	118	833
Diabetics	364	Male	49	28.7274	90	177	964	132	123	804
Diabetics	365	Male	53	20.5499	58	168	991	22	161	389
Diabetics	366	Male	42	24.4857	82	183	1008	23	79	304
Diabetics	367	Male	44	31.8339	92	170	907	66	149	199
Diabetics	368	Male	46	29.3878	90	175	931	46	212	531
Diabetics	369	Female	66	25.7117	70	165	1014	49	71	742
Diabetics	370	Female	60	23.3355	62	163	986	20	68	736
Diabetics	371	Female	46	24.7676	65	162	931	74	161	719
Diabetics	372	Male	49	22.0386	60	165	962	45	122	148
Diabetics	373	Male	57	25.0995	70	167	945	80	148	398
Diabetics	374	Female	51	17.313	40	152	910	153	80	587
Diabetics	375	Female	64	18.2563	45	157	949	86	110	565
Diabetics	376	Male	48	34.5271	94	165	960	82	122	123
Diabetics	377	Male	58	22.8571	70	175	997	116	111	580

## Sheet: Fig.1C
Amplitude (g)	Con	DM
	0.93477	0.299702
	0.92993	0.260533
	1.07048	0.326973
	1.1458	0.25968

## Sheet: Fig.1F
NESTIN+ NGFR+ PGP 9.5+ / PGP 9.5 (%)	NC	DM			NESTIN+ NGFR+ GFAP+ / GFAP (%)	NC	DM
	0.420735	2.06266				1.43481	6.58709
	2.28633	7.88844				0.684751	8.09937
	3.83973	10.2484				1.47502	5.73368
	0.392386	6.63079				0.575471	5.58723

## Sheet: Fig.2C
GRP78	NC	DM		P-PERK/PERK	NC	DM		P-IRE1/IRE1	NC	DM		ATF6	NC	DM
	1	1.81761			1	1.89512			1	0.867799			1	1.02625
	1	1.697			1	1.63791			1	0.96174			1	1.0142
	1	1.78246			1	1.46696			1	1.17046			1	0.959552
	1	1.35372			1	1.93244			1	1.5248			1	1.03262
	1	2.02826			1	2.41785			1	0.962395			1	1.21326
	1	1.56702			1	2.14812			1	1.31426			1	0.990621

## Sheet: Fig.2D
GRP78	Con	DM		P-PERK/PERK	Con	DM		P-IRE1/IRE1	Con	DM		ATF6	Con	DM
	1	1.91402			1	2.27443			1	1.10796			1	1.01808
	1	1.38009			1	2.99659			1	1.14224			1	0.978634
	1	2.36458			1	2.36759			1	0.749797			1	1.00329
	1	2.0018			1	1.86233			1	0.963355			1	0.574232
	1	1.63154			1	2.41361			1	0.722784			1	1.14934
	1	2.04711			1	1.87969			1	1.29879			1	0.863861

## Sheet: Fig.2E
NESTIN+ NGFR+ GRP78+ / NESTIN+ NGFR+ (%)	NC	DM			GFP+ GRP78+ / GFP+ (%)	Con	DM
	0.740336	16.7968				1.83932	30.1545
	1.00028	12.9609				1.95348	19.9504
	0.5237	11.9386				7.68499	17.339
	1.18448	4.77604				3.82184	28.2059

## Sheet: Fig.2F
GRP78	Con	Man	Glu		ATF4	Con	Man	Glu		XBP1s	Con	Man	Glu		CHOP	Con	Man	Glu
	0.11544	0.122004	0.19973			0.128077	0.145088	0.21168			0.043891	0.03983	0.043144			0.021317	0.028067	0.038518
	0.111881	0.112267	0.159321			0.130311	0.133992	0.182417			0.036688	0.044656	0.057316			0.022251	0.022021	0.031718
	0.111558	0.10226	0.192805			0.126416	0.129877	0.248565			0.046241	0.036272	0.078028			0.021059	0.020923	0.04081
	0.113081	0.111148	0.150247			0.127186	0.145089	0.159889			0.039984	0.04528	0.051475			0.019644	0.022718	0.03029

## Sheet: Fig.3A
Con	Con+4-PBA	Glu	Glu+4-PBA
91.3354	89.1342	68.1979	90.9441
100.727	79.3998	76.1713	94.3193
97.6457	87.2264	63.3552	98.8686
96.8141	72.3069	65.4586	94.9063
104.836	76.6115	75.193	86.0035

## Sheet: Fig.3C
Con	Con+4-PBA	Glu	Glu+4-PBA
33.6624	46.1574	11.4555	31.3766
29.2982	35.3329	8.62275	21.4427
29.3335	36.534	5.08222	31.919
30.8134	33.9406	15.9345	30.5524
30.6787	40.7372	10.8625	22.1707
46.7214	26.9994	11.5683	17.1706
41.0155	32.801	10.1261	22.3286

[truncated: 66 more sheets: Fig.3E, Fig.3G, Fig.4B, Fig.4D, Fig.4F, Fig.4G, Fig.4H, Fig.4J, Fig.4L, Fig.5E, Fig.5G, Fig.5I, Fig.6A, Fig.6C, Fig.6E, Fig.6G, Fig.8G, Fig.9B, Fig.9C, Fig.9E …]
